# Supplementary material for: Occupational exposure in swine farm defines human skin and nasal microbiota
Source: Front Microbiol. 2023 Mar 29;14:1117866. doi: 10.3389/fmicb.2023.1117866 (PMC10090692; doi:10.3389/fmicb.2023.1117866)
Supplement: Supplementary file 3 [file Table_1.XLSX]

## Sheet: percentage
	GroupA			GroupB
	T0	T1-3	T4-9	T0	T1-3	T4-9
Actinobacteria	0.322756	0.7436	0.75593	0.213	0.0316	0.4304
Firmicutes	0.582511	0.156874	0.0925024	0.6306	0.0969	0.1273
Proteobacteria	0.0677059	0.0700038	0.125599	0.1309	0.4716	0.3253
Bacteroidota	0.0148686	0.012028	0.0125784	0.008	0.0738	0.0771
Cyanobacteria	0.00129714	0.0054091	0.00280865	/	/	/
Chloroflexi	/	/	/	0.0003	0.1378	0.0039
Deinococcota	/	/	/	/	/	/
Others	0.0086	0.0253	0.0167	0.0172	0.1883	0.036

## Sheet: mean
	GroupA			GroupB
	T0	T1-3	T4-9	T0	T1-3	T4-9
Actinobacteria	0.322756	0.7436	0.75593	0.213	0.0316	0.4304
Firmicutes	0.582511	0.156874	0.0925024	0.6306	0.0969	0.1273
Proteobacteria	0.0677059	0.0700038	0.125599	0.1309	0.4716	0.3253
Bacteroidota	0.0148686	0.012028	0.0125784	0.008	0.0738	0.0771
Cyanobacteria	0.00129714	0.0054091	0.00280865	/	/	/
Chloroflexi	/	/	/	0.0003	0.1378	0.0039
Deinococcota	/	/	/	/	/	/
Others	0.0086	0.0253	0.0167	0.0172	0.1883	0.036

## Sheet: sd
	GroupA			GroupB
	T0	T1-3	T4-9	T0	T1-3	T4-9
Actinobacteria	0.302136	0.237708	0.224337	0.1618	0.0275	0.3162
Firmicutes	0.29434	0.217458	0.123242	0.1097	0.041	0.1723
Proteobacteria	0.0263378	0.0639216	0.168667	0.0659	0.059	0.3202
Bacteroidota	0.0145681	0.0214981	0.0142742	0.0051	0.0107	0.1523
Cyanobacteria	0.00181125	0.00888564	0.00644617	/	/	/
Chloroflexi	/	/	/	0.0004	0.0165	0.0058
Deinococcota	/	/	/	/	/	/
Others	0.0001	0.0013	0.0005	0.0045	0.0203	0.0495

## Sheet: mean±sd
	GroupA			GroupB
	T0	T1-3	T4-9	T0	T1-3	T4-9
Actinobacteria	32.28%±30.21%	74.36%±23.77%	75.59%±22.43%	21.3%±16.18%	3.16%±2.75%	43.04%±31.62%
Firmicutes	58.25%±29.43%	15.69%±21.75%	9.25%±12.32%	63.06%±10.97%	9.69%±4.1%	12.73%±17.23%
Proteobacteria	6.77%±2.63%	7%±6.39%	12.56%±16.87%	13.09%±6.59%	47.16%±5.9%	32.53%±32.02%
Bacteroidota	1.49%±1.46%	1.2%±2.15%	1.26%±1.43%	0.8%±0.51%	7.38%±1.07%	7.71%±15.23%
Cyanobacteria	0.13%±0.18%	0.54%±0.89%	0.28%±0.64%	/	/	/
Chloroflexi	1.09%±1.28%	1.21%±1.05%	1.06%±1.2%	0.03%±0.04%	13.78%±1.65%	0.39%±0.58%
Deinococcota	/	/	/	/	/	/
Others	0.86%±0.01%	2.53%±0.13%	1.67%±0.05%	1.72%±0.45%	18.83%±2.03%	3.6%±4.95%

## Sheet: p-value
	GroupA			GroupB
	T0_T1-3	T1-3_T4-9	T0_T4-9	T0_T1-3	T1-3_T4-9	T0_T4-9
Actinobacteria	0.121917	0.890558	0.119251	0.110316	1.92e-05	0.075301
Firmicutes	0.114709	0.370756	0.0976247	0.001789	0.456095	0.000204766
Proteobacteria	0.925601	0.240996	0.213803	0.000464265	0.0589574	0.0220035
Bacteroidota	0.797759	0.93956	0.819488	2.69e-09	0.924046	0.0573582
Cyanobacteria	0.161554	0.40124	0.445509	/	/	/
Chloroflexi	/	/	/	1.37e-14	6.07e-16	0.013323
Deinococcota	/	/	/	/	/	/
Others	0.143865	0.42528	0.324685	3.88e-16	1.31e-12	0.111116

## Sheet: fdr
	GroupA			GroupB
	T0_T1-3	T1-3_T4-9	T0_T4-9	T0_T1-3	T1-3_T4-9	T0_T4-9
Actinobacteria	0.323109	0.93956	0.357754	0.110316	0.475874	0.0903612
Firmicutes	0.323109	0.802481	0.357754	0.00214679	0.475874	0.00122859
Proteobacteria	0.925601	0.802481	0.427606	0.000696397	0.63489	0.0440071
Bacteroidota	0.925601	0.93956	0.974572	5.38e-09	0.475874	0.0860373
Cyanobacteria	0.323109	0.802481	0.668264	/	/	/
Chloroflexi	/	/	/	4.12e-14	0.475874	0.0399691
Deinococcota	/	/	/	/	/	/
Others	0.183176	0.510336	0.389622	2.33e-15	0.510336	0.111116
