# Supplementary material for: Occupational exposure in swine farm defines human skin and nasal microbiota
Source: Front Microbiol. 2023 Mar 29;14:1117866. doi: 10.3389/fmicb.2023.1117866 (PMC10090692; doi:10.3389/fmicb.2023.1117866)
Supplement: Supplementary file 4 [file Table_2.XLSX]

## Sheet: percentage
	GroupA			GroupB
	T0	T1-3	T4-9	T0	T1-3	T4-9
Actinobacteria	0.3832	0.1863	0.5551	0.3549	0.0314	0.539
Bacteroidota	0.0023	0.0144	0.0119	0.0046	0.0713	0.0164
Campilobacterota	/	/	/	/	/	/
Chloroflexi	/	/	/	0	0.1287	0.0014
Cyanobacteria	0.0001	0.0022	0.0016	/	/	/
Firmicutes	0.5563	0.7589	0.2967	0.6033	0.13	0.2893
Proteobacteria	0.0511	0.0299	0.118	0.0346	0.4663	0.1347
Others	0.0059	0.0193	0.0223	0.0026	0.1722	0.0193

## Sheet: mean
	GroupA			GroupB
	T0	T1-3	T4-9	T0	T1-3	T4-9
Actinobacteria	0.3832	0.1863	0.5551	0.3549	0.0314	0.539
Bacteroidota	0.0023	0.0144	0.0119	0.0046	0.0713	0.0164
Campilobacterota	/	/	/	/	/	/
Chloroflexi	/	/	/	0	0.1287	0.0014
Cyanobacteria	0.0001	0.0022	0.0016	/	/	/
Firmicutes	0.5563	0.7589	0.2967	0.6033	0.13	0.2893
Proteobacteria	0.0511	0.0299	0.118	0.0346	0.4663	0.1347
Others	0.0059	0.0193	0.0223	0.0026	0.1722	0.0193

## Sheet: sd
	GroupA			GroupB
	T0	T1-3	T4-9	T0	T1-3	T4-9
Actinobacteria	0.2823	0.1809	0.2577	0.2987	0.0204	0.3131
Bacteroidota	0.0025	0.0354	0.0161	0.0043	0.0121	0.0281
Campilobacterota	/	/	/	/	/	/
Chloroflexi	/	/	/	0	0.0125	0.0047
Cyanobacteria	0.0003	0.0038	0.003	/	/	/
Firmicutes	0.274	0.2036	0.2235	0.2922	0.0736	0.2531
Proteobacteria	0.0193	0.0378	0.2086	0.0102	0.0698	0.2149
Others	0.0077	0.0338	0.0177	0.0028	0.0205	0.0349

## Sheet: mean±sd
	GroupA			GroupB
	T0	T1-3	T4-9	T0	T1-3	T4-9
Actinobacteria	38.32%±28.23%	18.63%±18.09%	55.51%±25.77%	35.49%±29.87%	3.14%±2.04%	53.9%±31.31%
Bacteroidota	0.23%±0.25%	1.44%±3.54%	1.19%±1.61%	0.46%±0.43%	7.13%±1.21%	1.64%±2.81%
Campilobacterota	/	/	/	/	/	/
Chloroflexi	/	/	/	0%±0%	12.87%±1.25%	0.14%±0.47%
Cyanobacteria	0.01%±0.03%	0.22%±0.38%	0.16%±0.3%	/	/	/
Firmicutes	55.63%±27.4%	75.89%±20.36%	29.67%±22.35%	60.33%±29.22%	13%±7.36%	28.93%±25.31%
Proteobacteria	5.11%±1.93%	2.99%±3.78%	11.8%±20.86%	3.46%±1.02%	46.63%±6.98%	13.47%±21.49%
Others	0.59%±0.77%	1.93%±3.38%	2.23%±1.77%	0.26%±0.28%	17.22%±2.05%	1.93%±3.49%

## Sheet: p-value
	GroupA			GroupB
	T0_T1-3	T1-3_T4-9	T0_T4-9	T0_T1-3	T1-3_T4-9	T0_T4-9
Actinobacteria	0.263085	0.000145482	0.325565	0.11882	1.34e-06	0.384191
Bacteroidota	0.263212	0.819348	0.0360879	1.97e-11	4.35e-08	0.0540999
Campilobacterota	/	/	/	/	/	/
Chloroflexi	/	/	/	7.92e-16	6.39e-18	0.240181
Cyanobacteria	0.0958542	0.684517	0.071862	/	/	/
Firmicutes	0.242888	6.23721e-06	0.153112	0.0466132	0.0162097	0.110812
Proteobacteria	0.174272	0.117508	0.225794	1.27e-13	2.05e-06	0.0304969
Others	0.169125	0.75725	0.00643419	1.71e-15	3.76e-16	0.0357592

## Sheet: fdr
	GroupA			GroupB
	T0_T1-3	T1-3_T4-9	T0_T4-9	T0_T1-3	T1-3_T4-9	T0_T4-9
Actinobacteria	0.315854	0.000436446	0.325565	0.11882	0.63489	0.384191
Bacteroidota	0.315854	0.819348	0.210825	2.96e-11	0.475874	0.1082
Campilobacterota	/	/	/	/	/	/
Chloroflexi	/	/	/	4.75e-15	0.475874	0.288217
Cyanobacteria	0.315854	0.819348	0.210825	/	/	/
Firmicutes	0.315854	3.74233e-05	0.229668	0.0559359	0.475874	0.166217
Proteobacteria	0.315854	0.194331	0.270953	2.54e-13	0.475874	0.107278
Others	0.33825	0.510336	0.0297713	5.13e-15	0.510336	0.107278
