# Supplementary material for: Occupational exposure in swine farm defines human skin and nasal microbiota
Source: Front Microbiol. 2023 Mar 29;14:1117866. doi: 10.3389/fmicb.2023.1117866 (PMC10090692; doi:10.3389/fmicb.2023.1117866)
Supplement: Supplementary file 5 [file Table_3.XLSX]

## Sheet: percentage
	GroupA			GroupB
	T0	T1-3	T4-9	T0	T1-3	T4-9
Acinetobacter	0.0088	0.0058	0.014	/	/	/
Anaerococcus	0.0003	0.0107	0.0093	/	/	/
Bacillus	0.4782	0.0037	0.0031	0.4794	0.0257	0.0016
Brevundimonas	0.0006	0.0017	0.0051	0.0163	0.0002	0.0132
Burkholderia-Caballeronia-Paraburkholderia	0	0.0058	0.0028	/	/	/
Chloroplast	0.0004	0.0282	0.004	/	/	/
Chryseobacterium	0.0049	0.0013	0.004	0.0036	0	0.0363
Corynebacterium	0.0121	0.0203	0.0295	0.0297	0.0016	0.0588
Cutibacterium	0.2927	0.711	0.6984	0.1583	0.0127	0.3178
Deinococcus	0.0031	0.0014	0.0033	/	/	/
Denitratisoma	/	/	/	0	0.0181	0
Dongia	/	/	/	0	0.0272	0
Enhydrobacter	0.0023	0.0026	0.0069	/	/	/
Finegoldia	0.0005	0.0081	0.0104	/	/	/
Flavobacterium	/	/	/	0.001	0.012	0.0021
Lactobacillus	/	/	/	/	/	/
Lactococcus	0.0395	0.0001	0.0001	/	/	/
Lawsonella	0.0076	0.0049	0.0156	/	/	/
NS9_marine_group	/	/	/	0	0.0213	0.0002
Paracoccus	0.0053	0.0028	0.0022	0.0135	0	0.0147
Prevotella	0.0004	0.0121	0.0023	/	/	/
Pseudomonas	0.0147	0.0048	0.0002	0.0086	0.0153	0.0029
Ralstonia	0	0.0039	0.0074	0	0	0.0133
Rhodococcus	0.0005	0	0.0051	0	0.0078	0.0121
Sandaracinobacter	/	/	/	0.0179	0	0.0266
SBR1031	/	/	/	0	0.0607	0.0002
Serratia	0.0003	0.0001	0.0434	0.0002	0	0.0928
Sphingomonas	0.008	0.0027	0.0048	/	/	/
Staphylococcus	0.0092	0.1016	0.0573	0.0691	0.0251	0.0551
Stenotrophomonas	/	/	/	/	/	/
Streptococcus	0.0167	0.0071	0.0041	0.0192	0.0011	0.0092
SWB02	/	/	/	0	0.0299	0
Thiobacillus	/	/	/	0	0.0294	0
Ureaplasma	0	0.0069	0.005	/	/	/
Others	0.1318	0.1719	0.1274	0.1833	0.7119	0.3432

## Sheet: mean
	GroupA			GroupB
	T0	T1-3	T4-9	T0	T1-3	T4-9
Acinetobacter	0.0088	0.0058	0.014	/	/	/
Anaerococcus	0.0003	0.0107	0.0093	/	/	/
Bacillus	0.4781	0.0037	0.0031	0.4794	0.0257	0.0016
Brevundimonas	0.0006	0.0017	0.0051	0.0163	0.0002	0.0132
Burkholderia-Caballeronia-Paraburkholderia	0	0.0058	0.0028	/	/	/
Chloroplast	0.0004	0.0282	0.004	/	/	/
Chryseobacterium	0.0049	0.0013	0.004	0.0036	0	0.0363
Corynebacterium	0.0121	0.0203	0.0295	0.0297	0.0016	0.0588
Cutibacterium	0.2926	0.7111	0.6985	0.1583	0.0127	0.3178
Deinococcus	0.0031	0.0014	0.0033	/	/	/
Denitratisoma	/	/	/	0	0.0181	0
Dongia	/	/	/	0	0.0272	0
Enhydrobacter	0.0023	0.0026	0.0069	/	/	/
Finegoldia	0.0005	0.0081	0.0104	/	/	/
Flavobacterium	/	/	/	0.001	0.012	0.0021
Lactobacillus	/	/	/	/	/	/
Lactococcus	0.0395	0.0001	0.0001	/	/	/
Lawsonella	0.0076	0.0049	0.0156	/	/	/
NS9_marine_group	/	/	/	0	0.0213	0.0002
Paracoccus	0.0053	0.0028	0.0022	0.0135	0	0.0147
Prevotella	0.0004	0.0121	0.0023	/	/	/
Pseudomonas	0.0147	0.0048	0.0002	0.0086	0.0153	0.0029
Ralstonia	0	0.0039	0.0074	0	0	0.0133
Rhodococcus	0.0005	0	0.0051	0	0.0078	0.0121
Sandaracinobacter	/	/	/	0.0179	0	0.0266
SBR1031	/	/	/	0	0.0607	0.0002
Serratia	0.0003	0.0001	0.0434	0.0002	0	0.0928
Sphingomonas	0.008	0.0027	0.0048	/	/	/
Staphylococcus	0.0092	0.1016	0.0573	0.0691	0.0251	0.0551
Stenotrophomonas	/	/	/	/	/	/
Streptococcus	0.0167	0.0071	0.0041	0.0192	0.0011	0.0092
SWB02	/	/	/	0	0.0299	0
Thiobacillus	/	/	/	0	0.0294	0
Ureaplasma	0	0.0069	0.005	/	/	/
Others	0.1318	0.1719	0.1274	0.1833	0.712	0.3432

## Sheet: sd
	GroupA			GroupB
	T0	T1-3	T4-9	T0	T1-3	T4-9
Acinetobacter	0.0044	0.0144	0.0383	/	/	/
Anaerococcus	0.0005	0.035	0.0308	/	/	/
Bacillus	0.2797	0.0108	0.0073	0.1168	0.0068	0.0032
Brevundimonas	0.0005	0.005	0.0124	0.0246	0.0003	0.0191
Burkholderia-Caballeronia-Paraburkholderia	0	0.0051	0.0028	/	/	/
Chloroplast	0.0007	0.0966	0.0087	/	/	/
Chryseobacterium	0.0041	0.0028	0.0082	0.003	0	0.1374
Corynebacterium	0.0089	0.0395	0.0541	0.0309	0.0062	0.0987
Cutibacterium	0.2937	0.2705	0.2758	0.1734	0.0304	0.3399
Deinococcus	0.003	0.002	0.0061	/	/	/
Denitratisoma	/	/	/	0	0.0068	0
Dongia	/	/	/	0	0.0044	0
Enhydrobacter	0.002	0.0039	0.0114	/	/	/
Finegoldia	0.0008	0.0268	0.0415	/	/	/
Flavobacterium	/	/	/	0.0009	0.0025	0.005
Lactobacillus	/	/	/	/	/	/
Lactococcus	0.0083	0.0005	0.0003	/	/	/
Lawsonella	0.0039	0.0067	0.0186	/	/	/
NS9_marine_group	/	/	/	0	0.0084	0.0007
Paracoccus	0.0047	0.007	0.0064	0.0098	0	0.0167
Prevotella	0.0004	0.0375	0.0035	/	/	/
Pseudomonas	0.0019	0.0049	0.0005	0.0068	0.0048	0.0065
Ralstonia	0	0.0131	0.0106	0	0	0.0129
Rhodococcus	0.0009	0	0.0061	0	0.0024	0.0175
Sandaracinobacter	/	/	/	0.0081	0	0.1106
SBR1031	/	/	/	0	0.0106	0.0008
Serratia	0.0006	0.0002	0.1572	0.0004	0	0.2859
Sphingomonas	0.0043	0.0042	0.0068	/	/	/
Staphylococcus	0.0023	0.1666	0.0606	0.0475	0.0334	0.0983
Stenotrophomonas	/	/	/	/	/	/
Streptococcus	0.005	0.012	0.0057	0.0061	0.0031	0.012
SWB02	/	/	/	0	0.0063	0
Thiobacillus	/	/	/	0	0.009	0
Ureaplasma	0	0.0154	0.018	/	/	/
Others	0.047	0.1865	0.1284	0.0596	0.0533	0.2794

## Sheet: mean±sd
	GroupA			GroupB
	T0	T1-3	T4-9	T0	T1-3	T4-9
Acinetobacter	0.88%±0.44%	0.58%±1.44%	1.4%±3.83%	/	/	/
Anaerococcus	0.03%±0.05%	1.07%±3.5%	0.93%±3.08%	/	/	/
Bacillus	47.81%±27.97%	0.37%±1.08%	0.31%±0.73%	47.94%±11.68%	2.57%±0.68%	0.16%±0.32%
Brevundimonas	0.06%±0.05%	0.17%±0.5%	0.51%±1.24%	1.63%±2.46%	0.02%±0.03%	1.32%±1.91%
Burkholderia-Caballeronia-Paraburkholderia	0%±0%	0.58%±0.51%	0.28%±0.28%	/	/	/
Chloroplast	0.04%±0.07%	2.82%±9.66%	0.4%±0.87%	/	/	/
Chryseobacterium	0.49%±0.41%	0.13%±0.28%	0.4%±0.82%	0.36%±0.3%	0%±0%	3.63%±13.74%
Corynebacterium	1.21%±0.89%	2.03%±3.95%	2.95%±5.41%	2.97%±3.09%	0.16%±0.62%	5.88%±9.87%
Cutibacterium	29.26%±29.37%	71.11%±27.05%	69.85%±27.58%	15.83%±17.34%	1.27%±3.04%	31.78%±33.99%
Deinococcus	0.31%±0.3%	0.14%±0.2%	0.33%±0.61%	/	/	/
Denitratisoma	/	/	/	0%±0%	1.81%±0.68%	0%±0%
Dongia	/	/	/	0%±0%	2.72%±0.44%	0%±0%
Enhydrobacter	0.23%±0.2%	0.26%±0.39%	0.69%±1.14%	/	/	/
Finegoldia	0.05%±0.08%	0.81%±2.68%	1.04%±4.15%	/	/	/
Flavobacterium	/	/	/	0.1%±0.09%	1.2%±0.25%	0.21%±0.5%
Lactobacillus	/	/	/	/	/	/
Lactococcus	3.95%±0.83%	0.01%±0.05%	0.01%±0.03%	/	/	/
Lawsonella	0.76%±0.39%	0.49%±0.67%	1.56%±1.86%	/	/	/
NS9_marine_group	/	/	/	0%±0%	2.13%±0.84%	0.02%±0.07%
Paracoccus	0.53%±0.47%	0.28%±0.7%	0.22%±0.64%	1.35%±0.98%	0%±0%	1.47%±1.67%
Prevotella	0.04%±0.04%	1.21%±3.75%	0.23%±0.35%	/	/	/
Pseudomonas	1.47%±0.19%	0.48%±0.49%	0.02%±0.05%	0.86%±0.68%	1.53%±0.48%	0.29%±0.65%
Ralstonia	0%±0%	0.39%±1.31%	0.74%±1.06%	0%±0%	0%±0%	1.33%±1.29%
Rhodococcus	0.05%±0.09%	0%±0%	0.51%±0.61%	0%±0%	0.78%±0.24%	1.21%±1.75%
Sandaracinobacter	/	/	/	1.79%±0.81%	0%±0%	2.66%±11.06%
SBR1031	/	/	/	0%±0%	6.07%±1.06%	0.02%±0.08%
Serratia	0.03%±0.06%	0.01%±0.02%	4.34%±15.72%	0.02%±0.04%	0%±0%	9.28%±28.59%
Sphingomonas	0.8%±0.43%	0.27%±0.42%	0.48%±0.68%	/	/	/
Staphylococcus	0.92%±0.23%	10.16%±16.66%	5.73%±6.06%	6.91%±4.75%	2.51%±3.34%	5.51%±9.83%
Stenotrophomonas	/	/	/	/	/	/
Streptococcus	1.67%±0.5%	0.71%±1.2%	0.41%±0.57%	1.92%±0.61%	0.11%±0.31%	0.92%±1.2%
SWB02	/	/	/	0%±0%	2.99%±0.63%	0%±0%
Thiobacillus	/	/	/	0%±0%	2.94%±0.9%	0%±0%
Ureaplasma	0%±0%	0.69%±1.54%	0.5%±1.8%	/	/	/
Others	13.18%±4.7%	17.19%±18.65%	12.74%±12.84%	18.33%±5.96%	71.2%±5.33%	34.32%±27.94%

## Sheet: p-value
	GroupA			GroupB
	T0_T1-3	T1-3_T4-9	T0_T4-9	T0_T1-3	T1-3_T4-9	T0_T4-9
Acinetobacter	0	0.442665	0.60732	/	/	/
Anaerococcus	0	0.912269	0.26189	/	/	/
Bacillus	0	0.861247	0.0987203	0.0044146	1.10681e-10	0.0038166
Brevundimonas	0	0.325037	0.165836	0.280876	0.00678675	0.822854
Burkholderia-Caballeronia-Paraburkholderia	0	0.0848591	0.00111586	/	/	/
Chloroplast	0.283324	0.350358	0.0783755	/	/	/
Chryseobacterium	0	0.239032	0.780615	0.0983264	0.251626	0.300507
Corynebacterium	0	0.607397	0.244282	0.165351	0.0179788	0.295502
Cutibacterium	0	0.905222	0.122926	0.191688	0.000753594	0.201465
Deinococcus	0	0.252958	0.946066	/	/	/
Denitratisoma	/	/	/	6.41461e-08	NA	0
Dongia	/	/	/	8.44075e-13	NA	0
Enhydrobacter	0	0.175594	0.157183	/	/	/
Finegoldia	0	0.862282	0.354695	/	/	/
Flavobacterium	/	/	/	6.20786e-10	1.82191e-08	0.375082
Lactobacillus	/	/	/	/	/	/
Lactococcus	0	0.640384	0.0144153	/	/	/
Lawsonella	0	0.0450328	0.139589	/	/	/
NS9_marine_group	/	/	/	1.1568e-07	1.19575e-07	0.329877
Paracoccus	0	0.834631	0.394522	0.0706301	0.000907556	0.852891
Prevotella	0.246198	0.329482	0.0289416	/	/	/
Pseudomonas	0	0.00790982	0.00538986	0.140179	1.88979e-07	0.1912
Ralstonia	0	0.46164	0.0143188	NA	0.00020119	0.00020119
Rhodococcus	0	0.00443043	0.0119829	5.49342e-09	0.283197	0.00581198
Sandaracinobacter	/	/	/	0.0213788	0.296189	0.73164
SBR1031	/	/	/	2.51448e-12	2.30996e-12	0.329877
Serratia	0	0.287173	0.290166	0.391002	0.162784	0.16367
Sphingomonas	0.0799821	0.261214	0.263444	/	/	/
Staphylococcus	0	0.395457	0.00644746	0.159609	0.215988	0.67431
Stenotrophomonas	/	/	/	/	/	/
Streptococcus	0	0.422904	0.0271581	0.00748135	0.00856253	0.0388429
SWB02	/	/	/	3.3166e-11	NA	0
Thiobacillus	/	/	/	4.70143e-09	NA	0
Ureaplasma	0.105255	0.741253	0.22817	/	/	/
Others	0.465086	0.436041	0.907629	4.64218e-05	1.04484e-05	0.0308584

## Sheet: fdr
	GroupA			GroupB
	T0_T1-3	T1-3_T4-9	T0_T4-9	T0_T1-3	T1-3_T4-9	T0_T4-9
Acinetobacter	0	0.692461	0.671249	/	/	/
Anaerococcus	0	0.912269	0.392834	/	/	/
Bacillus	0	0.912269	0.259141	0.00882921	5.81076e-10	0.0133581
Brevundimonas	0	0.692461	0.290213	0.295659	0.0101801	0.852891
Burkholderia-Caballeronia-Paraburkholderia	0	0.44551	0.023433	/	/	/
Chloroplast	0.429594	0.787126	0.164589	/	/	/
Chryseobacterium	0	0.692461	0.819646	0.140466	0.278113	0.432963
Corynebacterium	0	0.840503	0.392834	0.19453	0.0235971	0.432963
Cutibacterium	0	0.912269	0.286827	0.212986	0.00131879	0.352563
Deinococcus	0	0.692461	0.946066	/	/	/
Denitratisoma	/	/	/	1.83274e-07	1.92438e-07	0
Dongia	/	/	/	1.68815e-11	1.77256e-11	0
Enhydrobacter	0	0.692461	0.290213	/	/	/
Finegoldia	0	0.912269	0.465537	/	/	/
Flavobacterium	/	/	/	3.10393e-09	6.37669e-08	0.463337
Lactobacillus	/	/	/	/	/	/
Lactococcus	0	0.840503	0.0504534	/	/	/
Lawsonella	0	0.315229	0.290213	/	/	/
NS9_marine_group	/	/	/	2.892e-07	3.13885e-07	0.432963
Paracoccus	0	0.912269	0.487351	0.108662	0.00146605	0.852891
Prevotella	0.429594	0.787126	0.0868249	/	/	/
Pseudomonas	0	0.0830531	0.0451322	0.186905	4.40952e-07	0.352563
Ralstonia	0	0.692461	0.0504534	NA	0.00038409	0.000844998
Rhodococcus	0	0.0830531	0.0504534	1.83114e-08	0.296189	0.0174359
Sandaracinobacter	/	/	/	0.0356313	0.296189	0.808654
SBR1031	/	/	/	2.51448e-11	2.42546e-11	0.432963
Serratia	0	0.692461	0.406233	0.391002	0.201087	0.343706
Sphingomonas	0.239946	0.787126	0.345771	/	/	/
Staphylococcus	0	0.692461	0.0451322	0.19453	0.251986	0.786695
Stenotrophomonas	/	/	/	/	/	/
Streptococcus	0	0.692461	0.0814742	0.0136025	0.0119875	0.0906334
SWB02	/	/	/	2.21107e-10	2.32162e-10	0
Thiobacillus	/	/	/	1.83114e-08	1.9746e-08	0
Ureaplasma	0.276293	0.985323	0.319438	/	/	/
Others	0.527633	0.787126	0.907629	0.00010316	2.19417e-05	0.0810033
