# Supplementary material for: Occupational exposure in swine farm defines human skin and nasal microbiota
Source: Front Microbiol. 2023 Mar 29;14:1117866. doi: 10.3389/fmicb.2023.1117866 (PMC10090692; doi:10.3389/fmicb.2023.1117866)
Supplement: Supplementary file 6 [file Table_4.XLSX]

## Sheet: percentage
	GroupA			GroupB
	T0	T1-3	T4-9	T0	T1-3	T4-9
Acinetobacter	0.0075	0.0096	0.0197	/	/	/
Anaerococcus	0	0.338291	0.309365	0.0108	0.0005	0.0297
Bacillus	0	0.31862	0.285874	0.4061	0.0226	0.0005
Brevundimonas	/	/	/	/	/	/
Burkholderia-Caballeronia-Paraburkholderia	0	0.0029	0.0089	/	/	/
Campylobacter	0	0.25091	0.394851	/	/	/
Candidatus_Komeilibacteria	/	/	/	0	0.013	0
Corynebacterium	0	0.051268	0.792136	0.3183	0.013	0.3572
Cutibacterium	0	0.221539	0.285874	0.0211	0.0008	0.116
Denitratisoma	/	/	/	0	0.0176	0
Dolosigranulum	0	0.338291	0.340797	0.0251	0.0013	0.0047
Dongia	/	/	/	0	0.0258	0.0001
Enterococcus	/	/	/	/	/	/
Escherichia-Shigella	0	0.450883	0.285874	/	/	/
Finegoldia	0	0.214162	0.285874	/	/	/
Klebsiella	/	/	/	/	/	/
Lactococcus	0	NA	0.285874	/	/	/
Lawsonella	0	0.31862	0.285874	0.0143	0.0008	0.0506
Morganella	0	0.31862	0.587127	/	/	/
Negativicoccus	0	0.319265	0.792136
Neisseria	0.0021	0.0062	0.001	/	/	/
NS9_marine_group	/	/	/	0	0.0226	0
Pediococcus	/	/	/	/	/	/
Peptoniphilus	0	0.42126	0.792136	/	/	/
Prevotella	0	0.319265	0.285874	/	/	/
Pseudomonas	0	0.450883	0.285874	0.0123	0.0153	0.0016
Ralstonia	0	0.214162	0.285874	0	0	0.0113
Rhodococcus	0.0002	0.0014	0.0054	0	0.008	0.0042
SBR1031	/	/	/	0	0.057	0.0004
Serratia	/	/	/	0	0.0008	0.0628
Sphingomonas	0	0.338291	0.309365
Staphylococcus	0	6.11042e-06	0.309365	0.0747	0.0684	0.2139
Streptococcus	0	0.566536	0.309365	0.0171	0.001	0.0112
SWB02	/	/	/	0	0.0282	0.0001
Thauera	0	0.338291	0.309365	0	0.0107	0.0032
Thiobacillus	/	/	/	0	0.0261	0
Others	0.0757	0.1224	0.1593	0.1001	0.6665	0.1325

## Sheet: mean
	GroupA			GroupB
	T0	T1-3	T4-9	T0	T1-3	T4-9
Acinetobacter	0.0075	0.0096	0.0197	/	/	/
Anaerococcus	0.0075	0.0096	0.0197	0.0108	0.0005	0.0297
Bacillus	0.3528	0.0002	0.0045	0.4061	0.0226	0.0005
Brevundimonas	/	/	/	/	/	/
Burkholderia-Caballeronia-Paraburkholderia	0	0.0029	0.0089	/	/	/
Campylobacter	0.002	0.0008	0.0051	/	/	/
Candidatus_Komeilibacteria	/	/	/	0	0.013	0
Corynebacterium	0.3236	0.1248	0.3732	0.3183	0.013	0.3572
Cutibacterium	0.0446	0.0327	0.1449	0.0211	0.0008	0.116
Denitratisoma	/	/	/	0	0.0176	0
Dolosigranulum	0.0024	0	0.0608	0.0251	0.0013	0.0047
Dongia	/	/	/	0	0.0258	0.0001
Enterococcus	/	/	/	/	/	/
Escherichia-Shigella	0	0.0043	0.0014	/	/	/
Finegoldia	0.0058	0.0051	0.0186	/	/	/
Klebsiella	/	/	/	/	/	/
Lactococcus	0.0345	0	0	/	/	/
Lawsonella	0.0134	0.0183	0.03	0.0143	0.0008	0.0506
Morganella	0.0032	0	0.007	/	/	/
Negativicoccus	0.0038	0.0003	0.0055
Neisseria	0.0021	0.0062	0.001	/	/	/
NS9_marine_group	/	/	/	0	0.0226	0
Pediococcus	/	/	/	/	/	/
Peptoniphilus	0.0172	0.0029	0.0248	/	/	/
Prevotella	0.0001	0.0011	0.0064	/	/	/
Pseudomonas	0.0106	0.0006	0.0031	0.0123	0.0153	0.0016
Ralstonia	0.0001	0	0.0117	0	0	0.0113
Rhodococcus	0.0002	0.0014	0.0054	0	0.008	0.0042
SBR1031	/	/	/	0	0.057	0.0004
Serratia	/	/	/	0	0.0008	0.0628
Sphingomonas	0.0079	0.0004	0.0022
Staphylococcus	0.0783	0.7254	0.149	0.0747	0.0684	0.2139
Streptococcus	0.0179	0.0035	0.005	0.0171	0.001	0.0112
SWB02	/	/	/	0	0.0282	0.0001
Thauera	0	0	0.0046	0	0.0107	0.0032
Thiobacillus	/	/	/	0	0.0261	0
Others	0.0757	0.1224	0.1593	0.1001	0.6665	0.1325

## Sheet: sd
	GroupA			GroupB
	T0	T1-3	T4-9	T0	T1-3	T4-9
Acinetobacter	0.0031	0.0011	0.0267	/	/	/
Anaerococcus	0.0074	0.0131	0.0279	0.0074	0.0013	0.0398
Bacillus	0.2899	0.0007	0.0106	0.3403	0.005	0.0016
Brevundimonas	/	/	/	/	/	/
Burkholderia-Caballeronia-Paraburkholderia	0	0.006	0.015	/	/	/
Campylobacter	0.0036	0.0017	0.0089	/	/	/
Candidatus_Komeilibacteria	/	/	/	0	0.0013	0
Corynebacterium	0.2999	0.1727	0.2564	0.2761	0.0212	0.3389
Cutibacterium	0.0338	0.0326	0.214	0.0122	0.0013	0.0886
Denitratisoma	/	/	/	0	0.0102	0
Dolosigranulum	0.0048	0	0.1921	0.0435	0.0052	0.0106
Dongia	/	/	/	0	0.0032	0.0003
Enterococcus	/	/	/	/	/	/
Escherichia-Shigella	0	0.0115	0.0033	/	/	/
Finegoldia	0.0071	0.0066	0.0221	/	/	/
Klebsiella	/	/	/	/	/	/
Lactococcus	0.0178	0	0	/	/	/
Lawsonella	0.0049	0.0174	0.0231	0.0127	0.0022	0.0886
Morganella	0.0064	0	0.018	/	/	/
Negativicoccus	0.0075	0.0011	0.0142
Neisseria	0.003	0.0142	0.002	/	/	/
NS9_marine_group	/	/	/	0	0.011	0
Pediococcus	/	/	/	/	/	/
Peptoniphilus	0.0344	0.0071	0.0894	/	/	/
Prevotella	0.0002	0.0018	0.0149	/	/	/
Pseudomonas	0.005	0.0014	0.0121	0.003	0.0032	0.0048
Ralstonia	0.0003	0	0.0211	0	0	0.0145
Rhodococcus	0.0004	0.0055	0.0102	0	0.001	0.0058
SBR1031	/	/	/	0	0.0124	0.002
Serratia	/	/	/	0	0.0029	0.2265
Sphingomonas	0.0063	0.0014	0.0056
Staphylococcus	0.074	0.218	0.1329	0.0788	0.0788	0.2378
Streptococcus	0.0154	0.0072	0.0062	0.0066	0.0023	0.0169
SWB02	/	/	/	0	0.0077	0.0004
Thauera	0	0	0.0141	0	0.0011	0.0087
Thiobacillus	/	/	/	0	0.0093	0
Others	0.0294	0.1594	0.1887	0.023	0.0892	0.1539

## Sheet: mean±sd
	GroupA			GroupB
	T0	T1-3	T4-9	T0	T1-3	T4-9
Acinetobacter	0.75%±0.85%	0.96%±1.33%	1.97%±3.08%	/	/	/
Anaerococcus	0.75%±0.85%	0.96%±1.33%	1.97%±3.08%	1.08%±0.74%	0.05%±0.13%	2.97%±3.98%
Bacillus	35.28%±28.99%	0.02%±0.07%	0.45%±1.06%	40.61%±34.03%	2.26%±0.5%	0.05%±0.16%
Brevundimonas	/	/	/	/	/	/
Burkholderia-Caballeronia-Paraburkholderia	0%±0%	0.29%±0.6%	0.89%±1.5%	/	/	/
Campylobacter	0.2%±0.36%	0.08%±0.17%	0.51%±0.89%	/	/	/
Candidatus_Komeilibacteria	/	/	/	0%±0%	1.3%±0.13%	0%±0%
Corynebacterium	32.36%±29.99%	12.48%±17.27%	37.32%±25.64%	31.83%±27.61%	1.3%±2.12%	35.72%±33.89%
Cutibacterium	4.46%±3.38%	3.27%±3.26%	14.49%±21.4%	2.11%±1.22%	0.08%±0.13%	11.6%±8.86%
Denitratisoma	/	/	/	0%±0%	1.76%±1.02%	0%±0%
Dolosigranulum	0.24%±0.48%	0%±0%	6.08%±19.21%	2.51%±4.35%	0.13%±0.52%	0.47%±1.06%
Dongia	/	/	/	0%±0%	2.58%±0.32%	0.01%±0.03%
Enterococcus	/	/	/	/	/	/
Escherichia-Shigella	0%±0%	0.43%±1.15%	0.14%±0.33%	/	/	/
Finegoldia	0.58%±0.71%	0.51%±0.66%	1.86%±2.21%	/	/	/
Klebsiella	/	/	/	/	/	/
Lactococcus	3.45%±1.78%	0%±0%	0%±0%	/	/	/
Lawsonella	1.34%±0.49%	1.83%±1.74%	3%±2.31%	1.43%±1.27%	0.08%±0.22%	5.06%±8.86%
Morganella	0.32%±0.64%	0%±0%	0.7%±1.8%	/	/	/
Negativicoccus	0.38%±0.75%	0.03%±0.11%	0.55%±1.42%
Neisseria	0.21%±0.3%	0.62%±1.42%	0.1%±0.2%	/	/	/
NS9_marine_group	/	/	/	0%±0%	2.26%±1.1%	0%±0%
Pediococcus	/	/	/	/	/	/
Peptoniphilus	1.72%±3.44%	0.29%±0.71%	2.48%±8.94%	/	/	/
Prevotella	0.01%±0.02%	0.11%±0.18%	0.64%±1.49%	/	/	/
Pseudomonas	1.06%±0.5%	0.06%±0.14%	0.31%±1.21%	1.23%±0.3%	1.53%±0.32%	0.16%±0.48%
Ralstonia	0.01%±0.03%	0%±0%	1.17%±2.11%	0%±0%	0%±0%	1.13%±1.45%
Rhodococcus	0.02%±0.04%	0.14%±0.55%	0.54%±1.02%	0%±0%	0.8%±0.1%	0.42%±0.58%
SBR1031	/	/	/	0%±0%	5.7%±1.24%	0.04%±0.2%
Serratia	/	/	/	0%±0%	0.08%±0.29%	6.28%±22.65%
Sphingomonas	0.79%±0.63%	0.04%±0.14%	0.22%±0.56%
Staphylococcus	7.83%±7.4%	72.54%±21.8%	14.9%±13.29%	7.47%±7.88%	6.84%±7.88%	21.39%±23.78%
Streptococcus	1.79%±1.54%	0.35%±0.72%	0.5%±0.62%	1.71%±0.66%	0.1%±0.23%	1.12%±1.69%
SWB02	/	/	/	0%±0%	2.82%±0.77%	0.01%±0.04%
Thauera	0%±0%	0%±0%	0.46%±1.41%	0%±0%	1.07%±0.11%	0.32%±0.87%
Thiobacillus	/	/	/	0%±0%	2.61%±0.93%	0%±0%
Others	7.57%±2.94%	12.24%±15.94%	15.93%±18.87%	10.01%±2.3%	66.65%±8.92%	13.25%±15.39%

## Sheet: p-value
	GroupA			GroupB
	T0_T1-3	T1-3_T4-9	T0_T4-9	T0_T1-3	T1-3_T4-9	T0_T4-9
Acinetobacter	0	0.253718	0.180595	/	/	/
Anaerococcus	0	0.253718	0.180595	0.0677728	0.00502091	0.0814886
Bacillus	0	0.128973	0.095595	0.109539	1.1958e-11	0.0976712
Brevundimonas	/	/	/	/	/	/
Burkholderia-Caballeronia-Paraburkholderia	0.157397	0.0689867	0.0158946	/	/	/
Campylobacter	0	0.075273	0.300839	/	/	/
Candidatus_Komeilibacteria	/	/	/	1.106e-15	1.106e-15	0.329877
Corynebacterium	0	0.0051268	0.775329	0.113809	0.000325528	0.89077
Cutibacterium	0	0.0553848	0.0913033	0.0441234	2.24023e-05	0.000354313
Denitratisoma	/	/	/	9.87786e-06	9.87786e-06	0.329877
Dolosigranulum	0	0.225016	0.243427	0.355106	0.236179	0.414013
Dongia	/	/	/	2.72801e-14	2.02308e-14	0.303094
Enterococcus	/	/	/	/	/	/
Escherichia-Shigella	0	0.410967	0.122517	/	/	/
Finegoldia	0	0.0327347	0.0675359	/	/	/
Klebsiella	/	/	/	/	/	/
Lactococcus	0	NA	0.0304675	/	/	/
Lawsonella	0	0.135874	0.0159022	0.122649	0.0246803	0.113112
Morganella	0	0.143379	0.503252	/	/	/
Negativicoccus	0	0.167057	0.746118
Neisseria	0.965937	0.855654	0.480646	/	/	/
NS9_marine_group	/	/	/	1.45131e-06	1.45131e-06	0.329877
Pediococcus	/	/	/	/	/	/
Peptoniphilus	0	0.343322	0.792136	/	/	/
Prevotella	0	0.175596	0.111257	/	/	/
Pseudomonas	0	0.428339	0.0788652	0.150155	3.44133e-11	0.00105215
Ralstonia	0	0.0428324	0.0448743	NA	0.00318076	0.00334271
Rhodococcus	0.42681	0.258121	0.0349118	2.78223e-14	0.00992193	0.00281004
SBR1031	/	/	/	4.96593e-11	3.40415e-11	0.265122
Serratia	/	/	/	0.334282	0.247754	0.241693
Sphingomonas	0	0.244193	0.165926
Staphylococcus	0	3.05521e-07	0.190106	0.894427	0.0201457	0.0572768
Streptococcus	0	0.566536	0.193053	0.0146525	0.0170903	0.218072
SWB02	/	/	/	9.82789e-10	9.85924e-10	0.307435
Thauera	0	0.206243	0.206243	2.30196e-15	0.00131882	0.0793449
Thiobacillus	/	/	/	3.52951e-08	3.52951e-08	0.329877
Others	0.744343	0.113928	0.0719127	6.70314e-14	1.68652e-13	0.204258

## Sheet: fdr
	GroupA			GroupB
	T0_T1-3	T1-3_T4-9	T0_T4-9	T0_T1-3	T1-3_T4-9	T0_T4-9
Acinetobacter	0	6.11042e-06	0.309365	/	/	/
Anaerococcus	0	0.338291	0.309365	0.104266	0.00702927	0.244466
Bacillus	0	0.31862	0.285874	0.151745	6.27793e-11	0.256387
Brevundimonas	/	/	/	/	/	/
Burkholderia-Caballeronia-Paraburkholderia	0.428702	0.18407	0.0910254	/	/	/
Campylobacter	0	0.25091	0.394851	/	/	/
Candidatus_Komeilibacteria	/	/	/	2.21199e-14	2.32259e-14	0.364601
Corynebacterium	0	0.051268	0.792136	0.151745	0.000569674	0.89077
Cutibacterium	0	0.221539	0.285874	0.073539	4.2768e-05	0.00744058
Denitratisoma	/	/	/	1.97557e-05	2.07435e-05	0.364601
Dolosigranulum	0	0.338291	0.340797	0.373796	0.247754	0.434714
Dongia	/	/	/	1.39112e-13	2.12424e-13	0.364601
Enterococcus	/	/	/	/	/	/
Escherichia-Shigella	0	0.450883	0.285874	/	/	/
Finegoldia	0	0.214162	0.285874	/	/	/
Klebsiella	/	/	/	/	/	/
Lactococcus	0	NA	0.285874	/	/	/
Lawsonella	0	0.31862	0.285874	0.153311	0.0272782	0.263929
Morganella	0	0.31862	0.587127	/	/	/
Negativicoccus	0	0.319265	0.792136
Neisseria	0.965937	0.855654	0.560754	/	/	/
NS9_marine_group	/	/	/	3.22513e-06	3.38639e-06	0.364601
Pediococcus	/	/	/	/	/	/
Peptoniphilus	0	0.42126	0.792136	/	/	/
Prevotella	0	0.319265	0.285874	/	/	/
Pseudomonas	0	0.450883	0.285874	0.176653	1.20446e-10	0.0110475
Ralstonia	0	0.214162	0.285874	NA	0.00477113	0.0175492
Rhodococcus	0.689462	0.338784	0.0910254	1.39112e-13	0.0130225	0.0175492
SBR1031	/	/	/	1.65531e-10	1.20446e-10	0.364601
Serratia	/	/	/	0.371424	0.247754	0.364601
Sphingomonas	0	0.338291	0.309365
Staphylococcus	0	6.11042e-06	0.309365	0.894427	0.0235033	0.240563
Streptococcus	0	0.566536	0.309365	0.0266409	0.0211115	0.364601
SWB02	/	/	/	2.80797e-09	2.95777e-09	0.364601
Thauera	0	0.338291	0.309365	2.30196e-14	0.00213041	0.244466
Thiobacillus	/	/	/	8.82377e-08	9.26495e-08	0.364601
Others	0.853854	0.217499	0.125847	2.68126e-13	1.18056e-12	0.364601
