# Supplementary material for: Occupational exposure in swine farm defines human skin and nasal microbiota
Source: Front Microbiol. 2023 Mar 29;14:1117866. doi: 10.3389/fmicb.2023.1117866 (PMC10090692; doi:10.3389/fmicb.2023.1117866)
Supplement: Supplementary file 7 [file Table_5.XLSX]

## Sheet: sheet1
group	sample	kingdom	phylum	class	order	family	genus	log2foldchange(T1-3/T0)	log2foldchange(T1-3/T4-9)	pvalue(T0_T1-3)	pvalue(T1-3_T4-9)	reg(T1-3/T0)	reg(T1-3/T4-9)
A	Skin	Bacteria	Proteobacteria	Gammaproteobacteria	Burkholderiales	Alcaligenaceae	Achromobacter	2.96693	3.5809	0.0287941	0.0366317	Up	Up
A	Skin	Bacteria	Firmicutes	Clostridia	Clostridiales	Clostridiaceae	Clostridium_sensu_stricto_1	9.20814	7.07853	0.0155274	0.0155492	Up	Up
A	Skin	Bacteria	Firmicutes	Bacilli	Lactobacillales	Streptococcaceae	Lactococcus	-7.71697	0.996528	0.014412	0.667985	Down	Ns
A	Skin	Bacteria	Proteobacteria	Gammaproteobacteria	Pseudomonadales	Pseudomonadaceae	Pseudomonas	-1.43224	4.6063	0.0424095	0.158318	Down	Ns
A	Skin	Bacteria	Proteobacteria	Alphaproteobacteria	Sphingomonadales	Sphingomonadaceae	Sphingomonas	-2.02015	-0.401165	0.0241216	0.72072	Down	Ns
B	Skin	Bacteria	Actinobacteria	Actinobacteria	Corynebacteriales	Mycobacteriaceae	Mycobacterium	3.75798	3.84994	0.000213498	2.62e-06	Up	Up
B	Skin	Bacteria	Bacteroidota	Bacteroidia	Chitinophagales	Chitinophagaceae	Edaphobaculum	4.67585	4.79689	3.73e-06	4.13e-06	Up	Up
B	Skin	Bacteria	Bacteroidota	Bacteroidia	Flavobacteriales	Flavobacteriaceae	Flavobacterium	3.50599	2.46935	8.76e-06	0.0071117	Up	Up
B	Skin	Bacteria	Chloroflexi	Chloroflexia	Thermomicrobiales	JG30-KF-CM45	JG30-KF-CM45	5.81634	2.70447	0.000263656	0.00696964	Up	Up
B	Skin	Bacteria	Cyanobacteria	Sericytochromatia	Sericytochromatia	Sericytochromatia	Sericytochromatia	5.15991	2.90216	1.11e-05	0.00432821	Up	Up
B	Skin	Bacteria	Proteobacteria	Gammaproteobacteria	Burkholderiales	Rhodocyclaceae	Thauera	7.19688	5.44265	0.000247547	4.92e-05	Up	Up
B	Skin	Bacteria	WPS-2	WPS-2	WPS-2	WPS-2	WPS-2	1.80999	4.94903	0.00197744	7.57e-06	Up	Up
B	Skin	Bacteria	Acidobacteriota	Acidobacteriae	Acidobacteriae	Acidobacteriae	Paludibaculum	7.73621	7.73621	0.00455878	0.00455878	Up	Up
B	Skin	Bacteria	Actinobacteria	Actinobacteria	Propionibacteriales	Propionibacteriaceae	Luteococcus	8.81929	8.81929	0.000329106	0.000329106	Up	Up
B	Skin	Bacteria	Bacteroidota	Bacteroidia	Chitinophagales	Chitinophagaceae	Terrimonas	9.62205	9.62205	0.00105389	0.00105389	Up	Up
B	Skin	Bacteria	Bacteroidota	Bacteroidia	Flavobacteriales	Cryomorphaceae	Vicingus	8.49097	8.49097	0.00114102	0.00114102	Up	Up
B	Skin	Bacteria	Bacteroidota	SJA-28	SJA-28	SJA-28	SJA-28	5.9616	5.9616	0.0234871	0.0234871	Up	Up
B	Skin	Bacteria	Campilobacterota	Campylobacteria	Campylobacterales	Arcobacteraceae	Malaciobacter	5.65221	5.65221	0.0245245	0.0245245	Up	Up
B	Skin	Bacteria	Chloroflexi	Anaerolineae	SBR1031	SBR1031	SBR1031	12.6255	12.6255	2.48e-05	2.48e-05	Up	Up
B	Skin	Bacteria	Dependentiae	Babeliae	Babeliales	Babeliaceae	Babeliaceae	6.42433	6.42433	0.0142809	0.0142809	Up	Up
B	Skin	Bacteria	Dependentiae	Babeliae	Babeliales	Babeliales	Babeliales	5.92857	5.92857	0.0233645	0.0233645	Up	Up
B	Skin	Bacteria	Dependentiae	Babeliae	Babeliales	Vermiphilaceae	Vermiphilaceae	5.99517	5.99517	0.00871285	0.00871285	Up	Up
B	Skin	Bacteria	Desulfobacterota	Syntrophobacteria	Syntrophobacterales	Syntrophobacteraceae	Syntrophobacter	8.81922	8.81922	0.000246597	0.000246597	Up	Up
B	Skin	Bacteria	Firmicutes	Bacilli	Thermoactinomycetales	Thermoactinomycetaceae	Kroppenstedtia	8.24142	8.24142	0.00875683	0.00875683	Up	Up
B	Skin	Bacteria	Firmicutes	Clostridia	Clostridiales	Clostridiaceae	Clostridium_sensu_stricto_13	10.2941	10.2941	0.00645795	0.00645795	Up	Up
B	Skin	Bacteria	Firmicutes	Clostridia	Peptostreptococcales-Tissierellales	Peptostreptococcaceae	Sporacetigenium	9.46683	9.46683	0.000150486	0.000150486	Up	Up
B	Skin	Bacteria	Hydrogenedentes	Hydrogenedentia	Hydrogenedentiales	Hydrogenedensaceae	Hydrogenedensaceae	6.42943	6.42943	0.0238512	0.0238512	Up	Up
B	Skin	Bacteria	Myxococcota	Polyangia	Haliangiales	Haliangiaceae	Haliangium	6.81308	6.81308	0.00639544	0.00639544	Up	Up
B	Skin	Bacteria	Myxococcota	Polyangia	Polyangiales	Phaselicystidaceae	Phaselicystis	6.43379	6.43379	0.00956325	0.00956325	Up	Up
B	Skin	Bacteria	Nitrospirota	Nitrospiria	Nitrospirales	Nitrospiraceae	Nitrospira	8.71183	8.71183	0.000121084	0.000121084	Up	Up
B	Skin	Bacteria	Patescibacteria	ABY1	Candidatus_Komeilibacteria	Candidatus_Komeilibacteria	Candidatus_Komeilibacteria	10.501	10.501	0.000450454	0.000450454	Up	Up
B	Skin	Bacteria	Patescibacteria	Dojkabacteria	Dojkabacteria	Dojkabacteria	Dojkabacteria	8.1102	8.1102	0.0019904	0.0019904	Up	Up
B	Skin	Bacteria	Patescibacteria	Microgenomatia	Candidatus_Levybacteria	Candidatus_Levybacteria	Candidatus_Levybacteria	4.58987	4.58987	0.0040099	0.0040099	Up	Up
B	Skin	Bacteria	Planctomycetota	OM190	OM190	OM190	OM190	8.49245	8.49245	0.00187555	0.00187555	Up	Up
B	Skin	Bacteria	Planctomycetota	Phycisphaerae	Phycisphaerales	Phycisphaeraceae	SM1A02	8.30241	10.3717	0.000393407	0.000397943	Up	Up
B	Skin	Bacteria	Proteobacteria	Alphaproteobacteria	Azospirillales	Azospirillales_Incertae_Sedis	Stella	7.84757	7.84757	0.000327903	0.000327903	Up	Up
B	Skin	Bacteria	Proteobacteria	Alphaproteobacteria	Caulobacterales	Caulobacteraceae	Phenylobacterium	7.76849	7.76849	0.0101541	0.0101541	Up	Up
B	Skin	Bacteria	Proteobacteria	Alphaproteobacteria	Caulobacterales	Hyphomonadaceae	SWB02	11.5514	11.5514	0.000393749	0.000393749	Up	Up
B	Skin	Bacteria	Proteobacteria	Alphaproteobacteria	Dongiales	Dongiaceae	Dongia	11.3844	11.3844	5.6e-05	5.6e-05	Up	Up
B	Skin	Bacteria	Proteobacteria	Alphaproteobacteria	Rickettsiales	AB1	AB1	4.34221	4.34221	0.0167474	0.0167474	Up	Up
B	Skin	Bacteria	Proteobacteria	Alphaproteobacteria	Rickettsiales	Rickettsiaceae	Candidatus_Megaira	5.30435	5.30435	0.0374783	0.0374783	Up	Up
B	Skin	Bacteria	Proteobacteria	Alphaproteobacteria	Sphingomonadales	Sphingomonadaceae	Sphingobium	10.1269	10.1269	1.15e-05	1.15e-05	Up	Up
B	Skin	Bacteria	Proteobacteria	Alphaproteobacteria	Sphingomonadales	Sphingomonadaceae	Sphingosinicella	7.72473	7.72473	0.00228156	0.00228156	Up	Up
B	Skin	Bacteria	Proteobacteria	Gammaproteobacteria	Burkholderiales	Chitinimonadaceae	Chitinivorax	9.12062	9.12062	0.000568664	0.000568664	Up	Up
B	Skin	Bacteria	Proteobacteria	Gammaproteobacteria	Burkholderiales	Comamonadaceae	Diaphorobacter	6.26063	6.26063	0.0135553	0.0135553	Up	Up
B	Skin	Bacteria	Proteobacteria	Gammaproteobacteria	Burkholderiales	Hydrogenophilaceae	Thiobacillus	11.5475	11.5475	0.00526498	0.00526498	Up	Up
B	Skin	Bacteria	Proteobacteria	Gammaproteobacteria	Burkholderiales	Nitrosomonadaceae	Ellin6067	7.48931	7.48931	0.000310247	0.000310247	Up	Up
B	Skin	Bacteria	Proteobacteria	Gammaproteobacteria	Burkholderiales	Nitrosomonadaceae	Nitrosomonas	6.38463	6.38463	0.0284902	0.0284902	Up	Up
B	Skin	Bacteria	Proteobacteria	Gammaproteobacteria	Burkholderiales	Rhodocyclaceae	Azospira	10.2765	10.2765	0.00078163	0.00078163	Up	Up
B	Skin	Bacteria	Proteobacteria	Gammaproteobacteria	Burkholderiales	Rhodocyclaceae	Denitratisoma	10.7703	10.7703	0.00612297	0.00612297	Up	Up
B	Skin	Bacteria	Proteobacteria	Gammaproteobacteria	Coxiellales	Coxiellaceae	Coxiella	10.0213	10.0213	0.00010714	0.00010714	Up	Up
B	Skin	Bacteria	Proteobacteria	Gammaproteobacteria	JG36-GS-52	JG36-GS-52	JG36-GS-52	7.51352	7.51352	0.00143232	0.00143232	Up	Up
B	Skin	Bacteria	Proteobacteria	Gammaproteobacteria	Pseudomonadales	Moraxellaceae	Permianibacter	6.98905	6.98905	0.0294433	0.0294433	Up	Up
B	Skin	Bacteria	Proteobacteria	Gammaproteobacteria	Xanthomonadales	Rhodanobacteraceae	Ahniella	5.54395	7.94232	0.000739648	0.00104367	Up	Up
B	Skin	Bacteria	Proteobacteria	Gammaproteobacteria	Xanthomonadales	Rhodanobacteraceae	Dokdonella	7.84569	7.84569	0.0332661	0.0332661	Up	Up
B	Skin	Bacteria	Proteobacteria	Gammaproteobacteria	Xanthomonadales	Rhodanobacteraceae	Tahibacter	8.66523	8.66523	4.32e-05	4.32e-05	Up	Up
B	Skin	Bacteria	Proteobacteria	Gammaproteobacteria	Xanthomonadales	Xanthomonadaceae	Thermomonas	3.98526	9.31807	8.62e-05	6.77e-05	Up	Up
B	Skin	Bacteria	SAR324_clade(Marine_group_B)	SAR324_clade(Marine_group_B)	SAR324_clade(Marine_group_B)	SAR324_clade(Marine_group_B)	SAR324_clade(Marine_group_B)	8.51403	8.51403	0.000879341	0.000879341	Up	Up
B	Skin	Bacteria	Spirochaetota	Leptospirae	Leptospirales	Leptospiraceae	Leptonema	10.0392	10.0392	0.000851338	0.000851338	Up	Up
B	Skin	Bacteria	Verrucomicrobiota	Verrucomicrobiae	Opitutales	Opitutaceae	Lacunisphaera	6.99483	6.99483	0.000991018	0.000991018	Up	Up
B	Skin	Bacteria	Verrucomicrobiota	Verrucomicrobiae	Pedosphaerales	Pedosphaeraceae	ADurb.Bin063-1	6.71373	6.71373	0.00258946	0.00258946	Up	Up
B	Skin	Bacteria	Verrucomicrobiota	Verrucomicrobiae	Verrucomicrobiales	Verrucomicrobiaceae	Prosthecobacter	6.46088	6.46088	0.0129969	0.0129969	Up	Up
B	Skin	Bacteria	Acidobacteriota	Acidobacteriae	Bryobacterales	Bryobacteraceae	Bryobacter	9.7914	5.13516	6.89e-05	5.08e-07	Up	Up
B	Skin	Bacteria	Acidobacteriota	Holophagae	Subgroup_7	Subgroup_7	Subgroup_7	9.85122	6.38606	0.00124288	0.00112111	Up	Up
B	Skin	Bacteria	Bacteroidota	Bacteroidia	Chitinophagales	Saprospiraceae	Phaeodactylibacter	8.72251	2.52648	0.000691794	0.0114123	Up	Up
B	Skin	Bacteria	Bacteroidota	Bacteroidia	Flavobacteriales	NS9_marine_group	NS9_marine_group	11.0491	6.70679	0.00483376	0.00483759	Up	Up
B	Skin	Bacteria	Bacteroidota	Bacteroidia	Sphingobacteriales	env.OPS_17	env.OPS_17	9.74781	4.92412	0.000373453	3.22e-05	Up	Up
B	Skin	Bacteria	Bacteroidota	Kapabacteria	Kapabacteriales	Kapabacteriales	Kapabacteriales	8.11919	5.39138	0.00135672	0.000948853	Up	Up
B	Skin	Bacteria	Chloroflexi	Anaerolineae	SBR1031	A4b	A4b	9.36802	4.09136	0.000521743	3.23e-05	Up	Up
B	Skin	Bacteria	Chloroflexi	OLB14	OLB14	OLB14	OLB14	7.59647	3.22591	0.00427251	0.0017444	Up	Up
B	Skin	Bacteria	Cyanobacteria	Vampirivibrionia	Obscuribacterales	Obscuribacteraceae	Obscuribacteraceae	9.94747	6.8185	0.000462621	0.00044659	Up	Up
B	Skin	Bacteria	Myxococcota	Myxococcia	Myxococcales	Myxococcaceae	P3OB-42	8.91895	5.8778	0.000215705	7.3e-05	Up	Up
B	Skin	Bacteria	Patescibacteria	Parcubacteria	Candidatus_Kaiserbacteria	Candidatus_Kaiserbacteria	Candidatus_Kaiserbacteria	5.66684	3.89061	0.0338917	0.0362959	Up	Up
B	Skin	Bacteria	Proteobacteria	Alphaproteobacteria	Paracaedibacterales	Paracaedibacteraceae	Candidatus_Paracaedibacter	8.71143	6.83337	1.58e-05	2.82e-06	Up	Up
B	Skin	Bacteria	Proteobacteria	Gammaproteobacteria	Burkholderiales	Burkholderiaceae	Limnobacter	9.99545	7.1827	0.00089526	0.000862849	Up	Up
B	Skin	Bacteria	Bdellovibrionota	Bdellovibrionia	Bdellovibrionales	Bdellovibrionaceae	Bdellovibrio	1.38933	4.63941	0.100915	0.00892016	Ns	Up
B	Skin	Bacteria	Firmicutes	Bacilli	Bacillales	Bacillaceae	Bacillus	-4.13785	4.0406	0.00445986	3.86e-05	Down	Up
B	Skin	Bacteria	Proteobacteria	Gammaproteobacteria	Pseudomonadales	Pseudomonadaceae	Pseudomonas	0.853736	3.25839	0.130907	0.000215061	Ns	Up
B	Skin	Bacteria	Proteobacteria	Alphaproteobacteria	Caulobacterales	Caulobacteraceae	Brevundimonas	-6.35921	-4.69084	0.281787	0.0198555	Ns	Down
B	Skin	Bacteria	Firmicutes	Bacilli	Lactobacillales	Streptococcaceae	Streptococcus	-3.75584	-2.45943	0.0075827	0.121578	Down	Ns
A	Nose	Bacteria	Firmicutes	Bacilli	Staphylococcales	Staphylococcaceae	Staphylococcus	3.21237	2.28383	1.37e-05	1.59e-05	Up	Up
A	Nose	Bacteria	Actinobacteria	Actinobacteria	Corynebacteriales	Corynebacteriaceae	Corynebacterium	-1.3741	-1.58006	0.285662	0.0342452	Ns	Down
A	Nose	Bacteria	Proteobacteria	Gammaproteobacteria	Pseudomonadales	Pseudomonadaceae	Pseudomonas	-4.1597	-2.37887	0.0264413	0.472552	Down	Ns
B	Nose	Bacteria	Actinobacteria	Actinobacteria	Corynebacteriales	Mycobacteriaceae	Mycobacterium	6.44888	6.52908	0.00328711	0.00329712	Up	Up
B	Nose	Bacteria	Bacteroidota	Bacteroidia	Flavobacteriales	Flavobacteriaceae	Flavobacterium	5.86005	4.16714	6.73e-05	2.73e-05	Up	Up
B	Nose	Bacteria	Proteobacteria	Alphaproteobacteria	Caulobacterales	Caulobacteraceae	Caulobacter	2.45187	3.60916	0.0204679	0.018853	Up	Up
B	Nose	Bacteria	Acidobacteriota	Acidobacteriae	Acidobacteriae	Acidobacteriae	Paludibaculum	6.8185	6.8185	0.000779936	0.000779936	Up	Up
B	Nose	Bacteria	Acidobacteriota	Acidobacteriae	Bryobacterales	Bryobacteraceae	Bryobacter	9.59382	9.59382	0.000428826	0.000428826	Up	Up
B	Nose	Bacteria	Acidobacteriota	Blastocatellia	Blastocatellales	Blastocatellaceae	JGI_0001001-H03	5.49726	5.49726	0.0120831	0.0120831	Up	Up
B	Nose	Bacteria	Acidobacteriota	Holophagae	Subgroup_7	Subgroup_7	Subgroup_7	9.74992	5.77217	0.000158147	7.11e-05	Up	Up
B	Nose	Bacteria	Actinobacteria	Actinobacteria	Propionibacteriales	Propionibacteriaceae	Luteococcus	8.57441	8.57441	0.00878999	0.00878999	Up	Up
B	Nose	Bacteria	Bacteroidota	Bacteroidia	Chitinophagales	Chitinophagaceae	Edaphobaculum	8.52644	8.52644	0.000109765	0.000109765	Up	Up
B	Nose	Bacteria	Bacteroidota	Bacteroidia	Chitinophagales	Chitinophagaceae	Terrimonas	9.56465	6.21306	0.000772888	0.000618955	Up	Up
B	Nose	Bacteria	Bacteroidota	Bacteroidia	Chitinophagales	Saprospiraceae	Phaeodactylibacter	8.46191	8.46191	0.000791511	0.000791511	Up	Up
B	Nose	Bacteria	Bacteroidota	Bacteroidia	Flavobacteriales	Cryomorphaceae	Vicingus	8.4192	8.4192	0.000294167	0.000294167	Up	Up
B	Nose	Bacteria	Bacteroidota	Bacteroidia	Flavobacteriales	NS9_marine_group	NS9_marine_group	11.1838	11.1838	0.0176943	0.0176943	Up	Up
B	Nose	Bacteria	Bacteroidota	Bacteroidia	Sphingobacteriales	env.OPS_17	env.OPS_17	9.86961	9.86961	8.15e-05	8.15e-05	Up	Up
B	Nose	Bacteria	Bacteroidota	Ignavibacteria	Ignavibacteriales	PHOS-HE36	PHOS-HE36	6.22368	6.22368	0.00874474	0.00874474	Up	Up
B	Nose	Bacteria	Bacteroidota	Kapabacteria	Kapabacteriales	Kapabacteriales	Kapabacteriales	7.9978	3.26569	0.000229262	0.000959321	Up	Up
B	Nose	Bacteria	Bacteroidota	Kryptonia	Kryptoniales	MSB-3C8	MSB-3C8	5.24197	5.24197	0.00088211	0.00088211	Up	Up
B	Nose	Bacteria	Bdellovibrionota	Bdellovibrionia	Bdellovibrionales	Bdellovibrionaceae	Bdellovibrio	10.147	10.147	0.00635428	0.00635428	Up	Up
B	Nose	Bacteria	Bdellovibrionota	Bdellovibrionia	Bdellovibrionales	Bdellovibrionaceae	OM27_clade	6.31066	2.69549	0.0324306	0.03936	Up	Up
B	Nose	Bacteria	Campilobacterota	Campylobacteria	Campylobacterales	Arcobacteraceae	Malaciobacter	5.44464	5.44464	0.0300774	0.0300774	Up	Up
B	Nose	Bacteria	Chloroflexi	Anaerolineae	SBR1031	A4b	A4b	9.08014	3.99145	0.000339371	1.8e-05	Up	Up
B	Nose	Bacteria	Chloroflexi	Anaerolineae	SBR1031	SBR1031	SBR1031	12.464	6.70372	0.000332969	0.000247688	Up	Up
B	Nose	Bacteria	Chloroflexi	Chloroflexia	Thermomicrobiales	AKYG1722	AKYG1722	6.65705	6.65705	0.00371705	0.00371705	Up	Up
B	Nose	Bacteria	Chloroflexi	Chloroflexia	Thermomicrobiales	JG30-KF-CM45	JG30-KF-CM45	9.41618	9.41618	0.00654418	0.00654418	Up	Up
B	Nose	Bacteria	Chloroflexi	OLB14	OLB14	OLB14	OLB14	8.05328	5.34628	0.00812454	0.00800231	Up	Up
B	Nose	Bacteria	Cyanobacteria	Vampirivibrionia	Obscuribacterales	Obscuribacteraceae	Obscuribacteraceae	9.88542	5.85453	0.000157433	3.1e-05	Up	Up
B	Nose	Bacteria	Cyanobacteria	Vampirivibrionia	Vampirovibrionales	Vampirovibrionales	Vampirovibrionales	5.95792	5.95792	0.00778574	0.00778574	Up	Up
B	Nose	Bacteria	Dependentiae	Babeliae	Babeliales	Babeliaceae	Babeliaceae	6.53199	6.53199	0.0221398	0.0221398	Up	Up
B	Nose	Bacteria	Desulfobacterota	Syntrophobacteria	Syntrophobacterales	Syntrophobacteraceae	Syntrophobacter	8.52388	8.52388	0.000413663	0.000413663	Up	Up
B	Nose	Bacteria	Firmicutes	Bacilli	Bacillales	Bacillaceae	Virgibacillus	7.48545	7.48545	0.00107024	0.00107024	Up	Up
B	Nose	Bacteria	Firmicutes	Bacilli	Mycoplasmatales	Mycoplasmataceae	Candidatus_Bacilloplasma	5.78227	5.78227	0.0222793	0.0222793	Up	Up
B	Nose	Bacteria	Firmicutes	Bacilli	Thermoactinomycetales	Thermoactinomycetaceae	Kroppenstedtia	7.7883	2.69792	0.000444159	0.00668785	Up	Up
B	Nose	Bacteria	Firmicutes	Clostridia	Clostridiales	Clostridiaceae	Clostridium_sensu_stricto_13	10.1088	10.1088	0.0374037	0.0374037	Up	Up
B	Nose	Bacteria	Firmicutes	Clostridia	Peptostreptococcales-Tissierellales	Peptostreptococcaceae	Sporacetigenium	9.42542	9.42542	0.00104799	0.00104799	Up	Up
B	Nose	Bacteria	Hydrogenedentes	Hydrogenedentia	Hydrogenedentiales	Hydrogenedensaceae	Hydrogenedensaceae	6.35917	6.35917	0.0243587	0.0243587	Up	Up
B	Nose	Bacteria	Myxococcota	Myxococcia	Myxococcales	Myxococcaceae	P3OB-42	8.78629	8.78629	0.000628753	0.000628753	Up	Up
B	Nose	Bacteria	Myxococcota	Polyangia	mle1-27	mle1-27	mle1-27	5.84908	5.84908	0.00607236	0.00607236	Up	Up
B	Nose	Bacteria	Nitrospirota	Nitrospiria	Nitrospirales	Nitrospiraceae	Nitrospira	8.3626	3.63049	0.000221566	0.000177854	Up	Up
B	Nose	Bacteria	Patescibacteria	ABY1	Candidatus_Komeilibacteria	Candidatus_Komeilibacteria	Candidatus_Komeilibacteria	10.3371	10.3371	3.27e-05	3.27e-05	Up	Up
B	Nose	Bacteria	Patescibacteria	Dojkabacteria	Dojkabacteria	Dojkabacteria	Dojkabacteria	7.55249	3.63837	0.00627927	0.00335562	Up	Up
B	Nose	Bacteria	Patescibacteria	Microgenomatia	Candidatus_Levybacteria	Candidatus_Levybacteria	Candidatus_Levybacteria	5.22363	5.22363	0.0215892	0.0215892	Up	Up
B	Nose	Bacteria	Planctomycetota	OM190	OM190	OM190	OM190	8.2877	8.2877	0.000706268	0.000706268	Up	Up
B	Nose	Bacteria	Planctomycetota	Phycisphaerae	Phycisphaerales	Phycisphaeraceae	SM1A02	10.2845	10.2845	0.000267976	0.000267976	Up	Up
B	Nose	Bacteria	Proteobacteria	Alphaproteobacteria	Azospirillales	Azospirillales_Incertae_Sedis	Stella	7.49547	7.49547	0.00864354	0.00864354	Up	Up
B	Nose	Bacteria	Proteobacteria	Alphaproteobacteria	Caulobacterales	Hyphomonadaceae	SWB02	11.4108	7.92143	0.00156316	0.00155974	Up	Up
B	Nose	Bacteria	Proteobacteria	Alphaproteobacteria	Dongiales	Dongiaceae	Dongia	11.3445	7.99295	0.000167371	0.000155608	Up	Up
B	Nose	Bacteria	Proteobacteria	Alphaproteobacteria	Paracaedibacterales	Paracaedibacteraceae	Candidatus_Paracaedibacter	8.63678	8.63678	0.000185474	0.000185474	Up	Up
B	Nose	Bacteria	Proteobacteria	Alphaproteobacteria	Rickettsiales	SM2D12	SM2D12	8.47608	8.47608	0.00217659	0.00217659	Up	Up
B	Nose	Bacteria	Proteobacteria	Alphaproteobacteria	Sphingomonadales	Sphingomonadaceae	Sphingobium	10.155	6.62436	0.000418437	0.000332238	Up	Up
B	Nose	Bacteria	Proteobacteria	Alphaproteobacteria	Sphingomonadales	Sphingomonadaceae	Sphingosinicella	7.4637	7.4637	0.0251361	0.0251361	Up	Up
B	Nose	Bacteria	Proteobacteria	Gammaproteobacteria	Burkholderiales	Burkholderiaceae	Limnobacter	9.91083	9.91083	0.0009661	0.0009661	Up	Up
B	Nose	Bacteria	Proteobacteria	Gammaproteobacteria	Burkholderiales	Chitinimonadaceae	Chitinivorax	9.03249	9.03249	0.000371644	0.000371644	Up	Up
B	Nose	Bacteria	Proteobacteria	Gammaproteobacteria	Burkholderiales	Hydrogenophilaceae	Thiobacillus	11.2505	11.2505	0.00132312	0.00132312	Up	Up
B	Nose	Bacteria	Proteobacteria	Gammaproteobacteria	Burkholderiales	Nitrosomonadaceae	Ellin6067	7.73417	5.92127	0.00114756	0.00100055	Up	Up
B	Nose	Bacteria	Proteobacteria	Gammaproteobacteria	Burkholderiales	Nitrosomonadaceae	Nitrosomonas	6.47026	6.47026	0.0121004	0.0121004	Up	Up
B	Nose	Bacteria	Proteobacteria	Gammaproteobacteria	Burkholderiales	Rhodocyclaceae	Azospira	10.2382	10.2382	0.00028455	0.00028455	Up	Up
B	Nose	Bacteria	Proteobacteria	Gammaproteobacteria	Burkholderiales	Rhodocyclaceae	Denitratisoma	10.663	10.663	0.0217394	0.0217394	Up	Up
B	Nose	Bacteria	Proteobacteria	Gammaproteobacteria	Burkholderiales	Rhodocyclaceae	Thauera	10.0745	2.71748	8.98e-05	0.00154696	Up	Up
B	Nose	Bacteria	Proteobacteria	Gammaproteobacteria	Coxiellales	Coxiellaceae	Coxiella	9.71226	9.71226	0.000634065	0.000634065	Up	Up
B	Nose	Bacteria	Proteobacteria	Gammaproteobacteria	Immundisolibacterales	Immundisolibacteraceae	Immundisolibacter	6.2099	6.2099	0.00912405	0.00912405	Up	Up
B	Nose	Bacteria	Proteobacteria	Gammaproteobacteria	JG36-GS-52	JG36-GS-52	JG36-GS-52	7.55127	7.55127	0.00696561	0.00696561	Up	Up
B	Nose	Bacteria	Proteobacteria	Gammaproteobacteria	Pseudomonadales	Moraxellaceae	Permianibacter	7.01784	7.01784	0.0245452	0.0245452	Up	Up
B	Nose	Bacteria	Proteobacteria	Gammaproteobacteria	Xanthomonadales	Rhodanobacteraceae	Ahniella	7.83055	7.83055	0.00269117	0.00269117	Up	Up
B	Nose	Bacteria	Proteobacteria	Gammaproteobacteria	Xanthomonadales	Rhodanobacteraceae	Dokdonella	7.37531	5.02699	0.011822	0.0118441	Up	Up
B	Nose	Bacteria	Proteobacteria	Gammaproteobacteria	Xanthomonadales	Rhodanobacteraceae	Tahibacter	8.58743	8.58743	0.00213418	0.00213418	Up	Up
B	Nose	Bacteria	Proteobacteria	Gammaproteobacteria	Xanthomonadales	Xanthomonadaceae	Thermomonas	9.40369	3.04137	0.000342169	0.00226569	Up	Up
B	Nose	Bacteria	SAR324_clade(Marine_group_B)	SAR324_clade(Marine_group_B)	SAR324_clade(Marine_group_B)	SAR324_clade(Marine_group_B)	SAR324_clade(Marine_group_B)	8.61699	8.61699	1.13e-05	1.13e-05	Up	Up
B	Nose	Bacteria	Verrucomicrobiota	Verrucomicrobiae	Opitutales	Opitutaceae	Lacunisphaera	6.43673	6.43673	0.029339	0.029339	Up	Up
B	Nose	Bacteria	Verrucomicrobiota	Verrucomicrobiae	Verrucomicrobiales	Verrucomicrobiaceae	Prosthecobacter	6.76697	4.17554	0.0266571	0.0279544	Up	Up
B	Nose	Bacteria	WPS-2	WPS-2	WPS-2	WPS-2	WPS-2	9.75233	9.75233	0.000321689	0.000321689	Up	Up
B	Nose	Bacteria	Actinobacteria	Actinobacteria	Propionibacteriales	Propionibacteriaceae	Cutibacterium	-4.96203	-7.46776	0.0434593	0.0235052	Down	Down
B	Nose	Bacteria	Firmicutes	Bacilli	Bacillales	Bacillaceae	Bacillus	-4.07291	5.28193	0.110464	7.89e-05	Ns	Up
B	Nose	Bacteria	Proteobacteria	Gammaproteobacteria	Pseudomonadales	Pseudomonadaceae	Pseudomonas	0.257819	2.94569	0.219111	0.000218336	Ns	Up
B	Nose	Bacteria	Cyanobacteria	Cyanobacteriia	Chloroplast	Chloroplast	Chloroplast	2.62227	0.527289	0.00436492	0.562675	Up	Ns
B	Nose	Bacteria	Firmicutes	Bacilli	Staphylococcales	Staphylococcaceae	Staphylococcus	-0.512621	-2.20396	0.656029	0.0261573	Ns	Down
B	Nose	Bacteria	Firmicutes	Bacilli	Lactobacillales	Streptococcaceae	Lactococcus	-9.05675	0.235587	0.00585696	0.895271	Down	Ns
B	Nose	Bacteria	Firmicutes	Bacilli	Lactobacillales	Streptococcaceae	Streptococcus	-4.2201	-3.83756	0.0142429	0.0559139	Down	Ns
B	Nose	Bacteria	Proteobacteria	Alphaproteobacteria	Sphingomonadales	Sphingomonadaceae	Sphingomonas	-3.0088	-1.3073	0.00765116	0.238884	Down	Ns
