# Supplementary material for: Occupational exposure in swine farm defines human skin and nasal microbiota
Source: Front Microbiol. 2023 Mar 29;14:1117866. doi: 10.3389/fmicb.2023.1117866 (PMC10090692; doi:10.3389/fmicb.2023.1117866)
Supplement: Supplementary file 8 [file Table_6.XLSX]

## Sheet: Skin-Group A
features	the logarithm value of the highest mean among all the groups	group	the logarithmic LDA score	pvalue(Kruskal-Wallis test)
k__Bacteria.p__Proteobacteria.c__Gammaproteobacteria.o__Pseudomonadales.f__Pseudomonadaceae.g__Pseudomonas	4.1274	t0	3.84752	4.60034e-05
k__Bacteria.p__Firmicutes.c__Bacilli.o__Lactobacillales.f__Carnobacteriaceae.g__Carnobacterium	3.90602	t0	3.83769	4.11563e-06
k__Bacteria.p__Firmicutes.c__Clostridia.o__Clostridiales.f__Clostridiaceae.g__Clostridium_sensu_stricto_1	3.80512	t1-3	3.52693	1.71253e-07
k__Bacteria.p__Proteobacteria.c__Gammaproteobacteria.o__Burkholderiales.f__Burkholderiaceae.g__Burkholderia_Caballeronia_Paraburkholderia	3.94927	t1-3	3.67111	0.00802811
k__Bacteria.p__Proteobacteria.c__Gammaproteobacteria.o__Burkholderiales.f__Alcaligenaceae.g__Achromobacter	3.83	t1-3	3.55989	0.000167968
k__Bacteria.p__Firmicutes.c__Negativicutes.o__Veillonellales-Selenomonadales.f__Selenomonadaceae.g__Megamonas	3.23397	t1-3	3.22956	0.0122562
k__Bacteria.p__Actinobacteriota.c__Actinobacteria.o__Corynebacteriales.f__Nocardiaceae.g__Rhodococcus	3.76999	t4-9	3.45221	0.00101896
k__Bacteria.p__Actinobacteriota.c__Actinobacteria.o__Corynebacteriales.f__Corynebacteriaceae.g__Lawsonella	4.14259	t4-9	3.6874	0.0329581

## Sheet: Skin-Group B
features	the logarithm value of the highest mean among all the groups	group	the logarithmic LDA score	pvalue(Kruskal-Wallis test)
k__Bacteria.p__Proteobacteria.c__Alphaproteobacteria.o__Caulobacterales.f__Caulobacteraceae.g__Brevundimonas	4.24013	t0	4.02217	0.00700461
k__Bacteria.p__Firmicutes.c__Bacilli.o__Lactobacillales.f__Streptococcaceae.g__Streptococcus	4.2996	t0	3.99681	0.000374511
k__Bacteria.p__Proteobacteria.c__Alphaproteobacteria.o__Rhizobiales.f__Beijerinckiaceae.g__Bosea	3.5883	t0	3.70603	0.000978908
k__Bacteria.p__Actinobacteriota.c__Actinobacteria.o__Corynebacteriales.f__Corynebacteriaceae.g__Lawsonella	3.86029	t0	3.71664	0.00634262
k__Bacteria.p__Firmicutes.c__Bacilli.o__Bacillales.f__Bacillaceae.g__Bacillus	5.70057	t0	5.40032	8.60583e-08
k__Bacteria.p__Proteobacteria.c__Gammaproteobacteria.o__Burkholderiales.f__Comamonadaceae.g__Comamonas	3.42144	t0	3.82521	0.00408689
k__Bacteria.p__Myxococcota.c__Polyangia.o__Polyangiales.f__Phaselicystidaceae.g__Phaselicystis	3.14778	t1-3	3.85733	0.000903867
k__Bacteria.p__Bdellovibrionota.c__Bdellovibrionia.o__Bdellovibrionales.f__Bdellovibrionaceae.g__Bdellovibrio	4.20934	t1-3	3.88307	3.54851e-06
k__Bacteria.p__Acidobacteriota.c__Holophagae.o__Subgroup_7.f__Subgroup_7.g__Subgroup_7	4.1772	t1-3	3.96708	7.02726e-08
k__Bacteria.p__Myxococcota.c__Polyangia.o__Haliangiales.f__Haliangiaceae.g__Haliangium	3.3134	t1-3	3.58719	2.22867e-05
k__Bacteria.p__Bacteroidota.c__Bacteroidia.o__Flavobacteriales.f__Flavobacteriaceae.g__Flavobacterium	4.28091	t1-3	3.99684	3.23091e-06
k__Bacteria.p__Firmicutes.c__Bacilli.o__Bacillales.f__Planococcaceae.g__Lysinibacillus	2.89486	t1-3	3.80579	0.0399621
k__Bacteria.p__Patescibacteria.c__Parcubacteria.o__Candidatus_Kaiserbacteria.f__Candidatus_Kaiserbacteria.g__Candidatus_Kaiserbacteria	2.85199	t1-3	3.99557	0.0141334
k__Bacteria.p__Chloroflexi.c__Chloroflexia.o__Thermomicrobiales.f__AKYG1722.g__AKYG1722	3.08289	t1-3	3.71486	0.0141334
k__Bacteria.p__Proteobacteria.c__Alphaproteobacteria.o__Paracaedibacterales.f__Paracaedibacteraceae.g__Candidatus_Paracaedibacter	3.83721	t1-3	4.02589	4.20709e-08
k__Bacteria.p__Bacteroidota.c__Bacteroidia.o__Sphingobacteriales.f__env.OPS_17.g__env.OPS_17	4.14176	t1-3	3.97987	4.20709e-08
k__Bacteria.p__Cyanobacteria.c__Sericytochromatia.o__Sericytochromatia.f__Sericytochromatia.g__Sericytochromatia	3.67072	t1-3	3.60295	1.11463e-05
k__Bacteria.p__Chloroflexi.c__Anaerolineae.o__SBR1031.f__A4b.g__A4b	4.0093	t1-3	3.80738	2.55443e-06
k__Bacteria.p__Proteobacteria.c__Gammaproteobacteria.o__Burkholderiales.f__Rhodocyclaceae.g__Thauera	4.23721	t1-3	3.95475	1.44566e-06
k__Bacteria.p__Proteobacteria.c__Gammaproteobacteria.o__Xanthomonadales.f__Xanthomonadaceae.g__Pseudoxanthomonas	2.88771	t1-3	3.68347	0.0457217
k__Bacteria.p__Proteobacteria.c__Alphaproteobacteria.o__Rickettsiales.f__SM2D12.g__SM2D12	3.74789	t1-3	3.52261	1.54098e-05
k__Bacteria.p__Chloroflexi.c__Anaerolineae.o__SBR1031.f__SBR1031.g__SBR1031	4.98478	t1-3	4.69383	4.20709e-08
k__Bacteria.p__WPS-2.c__WPS-2.o__WPS-2.f__WPS-2.g__WPS-2	4.1472	t1-3	3.86905	5.98799e-07
k__Bacteria.p__Patescibacteria.c__Dojkabacteria.o__Dojkabacteria.f__Dojkabacteria.g__Dojkabacteria	3.65029	t1-3	3.83048	4.20709e-08
k__Bacteria.p__Proteobacteria.c__Gammaproteobacteria.o__Xanthomonadales.f__Rhodanobacteraceae.g__Ahniella	3.60301	t1-3	3.85931	2.35342e-06
k__Bacteria.p__Chloroflexi.c__Chloroflexia.o__Thermomicrobiales.f__JG30-KF-CM45.g__JG30-KF-CM45	4.16181	t1-3	3.92684	3.97401e-06
k__Bacteria.p__Cyanobacteria.c__Cyanobacteriia.o__Chloroplast.f__Chloroplast.g__Chloroplast	3.8956	t1-3	3.72506	0.000267204
k__Bacteria.p__Proteobacteria.c__Gammaproteobacteria.o__Xanthomonadales.f__Xanthomonadaceae.g__Thermomonas	4.01334	t1-3	3.81525	1.50202e-05
k__Bacteria.p__Proteobacteria.c__Gammaproteobacteria.o__Pseudomonadales.f__Pseudomonadaceae.g__Pseudomonas	4.38571	t1-3	4.05489	4.10143e-06
k__Bacteria.p__Bacteroidota.c__Bacteroidia.o__Chitinophagales.f__Saprospiraceae.g__Phaeodactylibacter	3.82102	t1-3	3.73777	6.1866e-07
k__Bacteria.p__Proteobacteria.c__Gammaproteobacteria.o__Burkholderiales.f__Burkholderiaceae.g__Limnobacter	4.19846	t1-3	3.97038	4.20709e-08
k__Bacteria.p__Acidobacteriota.c__Acidobacteriae.o__Bryobacterales.f__Bryobacteraceae.g__Bryobacter	4.15799	t1-3	3.96403	1.07905e-07
k__Bacteria.p__SAR324_clade(Marine_group_B).c__SAR324_clade(Marine_group_B).o__SAR324_clade(Marine_group_B).f__SAR324_clade(Marine_group_B).g__SAR324_clade(Marine_group_B)	3.77277	t1-3	3.77362	4.20709e-08
k__Bacteria.p__Chloroflexi.c__OLB14.o__OLB14.f__OLB14.g__OLB14	3.4848	t1-3	3.61608	3.18914e-05
k__Bacteria.p__Bacteroidota.c__Bacteroidia.o__Bacteroidales.f__Bacteroidetes_vadinHA17.g__Bacteroidetes_vadinHA17	2.74323	t1-3	3.97068	0.0452474
k__Bacteria.p__Bacteroidota.c__Bacteroidia.o__Chitinophagales.f__Chitinophagaceae.g__Terrimonas	4.10166	t1-3	3.92378	7.02726e-08
k__Bacteria.p__Bacteroidota.c__Kapabacteria.o__Kapabacteriales.f__Kapabacteriales.g__Kapabacteriales	3.64887	t1-3	3.60643	2.43308e-05
k__Bacteria.p__Myxococcota.c__Myxococcia.o__Myxococcales.f__Myxococcaceae.g__P3OB-42	3.89653	t1-3	3.9376	1.82581e-07
k__Bacteria.p__Cyanobacteria.c__Vampirivibrionia.o__Obscuribacterales.f__Obscuribacteraceae.g__Obscuribacteraceae	4.20053	t1-3	3.98999	7.02726e-08
k__Bacteria.p__Proteobacteria.c__Gammaproteobacteria.o__Burkholderiales.f__Rhodocyclaceae.g__Azospira	4.31107	t1-3	4.07971	4.20709e-08
k__Bacteria.p__Planctomycetota.c__Phycisphaerae.o__Phycisphaerales.f__Phycisphaeraceae.g__SM1A02	4.32374	t1-3	4.06773	1.0954e-07
k__Bacteria.p__Actinobacteriota.c__Actinobacteria.o__Corynebacteriales.f__Mycobacteriaceae.g__Mycobacterium	3.86891	t1-3	3.72233	6.24355e-05
k__Bacteria.p__Bacteroidota.c__Bacteroidia.o__Flavobacteriales.f__NS9_marine_group.g__NS9_marine_group	4.52931	t1-3	4.24632	4.20709e-08
k__Bacteria.p__Myxococcota.c__Polyangia.o__mle1-27.f__mle1-27.g__mle1-27	2.80129	t1-3	4.03384	0.0285604
k__Bacteria.p__Bacteroidota.c__Bacteroidia.o__Chitinophagales.f__Chitinophagaceae.g__Edaphobaculum	3.81769	t1-3	3.91505	6.64066e-08
k__Bacteria.p__Proteobacteria.c__Gammaproteobacteria.o__Pseudomonadales.f__Moraxellaceae.g__Enhydrobacter	4.50095	t4-9	4.24714	0.00142824
k__Bacteria.p__Firmicutes.c__Clostridia.o__Peptostreptococcales-Tissierellales.f__Peptostreptococcales-Tissierellales.g__Peptoniphilus	3.75819	t4-9	3.55544	0.0128912
k__Bacteria.p__Bacteroidota.c__Bacteroidia.o__Flavobacteriales.f__Weeksellaceae.g__Chryseobacterium	4.58864	t4-9	4.28299	0.00179552
k__Bacteria.p__Proteobacteria.c__Gammaproteobacteria.o__Burkholderiales.f__Neisseriaceae.g__Neisseria	3.19156	t4-9	3.87645	0.006035
k__Bacteria.p__Actinobacteriota.c__Actinobacteria.o__Micrococcales.f__Micrococcaceae.g__Micrococcus	3.87838	t4-9	3.64821	0.00114733
k__Bacteria.p__Proteobacteria.c__Gammaproteobacteria.o__Pseudomonadales.f__Moraxellaceae.g__Acinetobacter	3.70539	t4-9	3.61916	0.0483307
k__Bacteria.p__Proteobacteria.c__Alphaproteobacteria.o__Sphingomonadales.f__Sphingomonadaceae.g__Sandaracinobacter	4.47868	t4-9	4.14252	0.000131625
k__Bacteria.p__Firmicutes.c__Clostridia.o__Peptostreptococcales-Tissierellales.f__Peptostreptococcales-Tissierellales.g__Anaerococcus	4.04731	t4-9	3.8002	0.0182812
k__Bacteria.p__Actinobacteriota.c__Actinobacteria.o__Corynebacteriales.f__Corynebacteriaceae.g__Corynebacterium	4.79139	t4-9	4.487	0.000394069
k__Bacteria.p__Firmicutes.c__Bacilli.o__Bacillales.f__Bacillaceae.g__Virgibacillus	3.82263	t4-9	3.64679	0.000962985
k__Bacteria.p__Firmicutes.c__Clostridia.o__Peptostreptococcales-Tissierellales.f__Peptostreptococcales-Tissierellales.g__Finegoldia	3.66097	t4-9	3.56815	0.00195396
k__Bacteria.p__Actinobacteriota.c__Actinobacteria.o__Propionibacteriales.f__Propionibacteriaceae.g__Cutibacterium	5.54135	t4-9	5.24359	0.00010117
k__Bacteria.p__Proteobacteria.c__Alphaproteobacteria.o__Rhodobacterales.f__Rhodobacteraceae.g__Paracoccus	4.21581	t4-9	3.96644	0.000397528

## Sheet: Nose-Group A
features	the logarithm value of the highest mean among all the groups	group	the logarithmic LDA score	pvalue(Kruskal-Wallis test)
k__Bacteria.p__Firmicutes.c__Clostridia.o__Clostridiales.f__Clostridiaceae.g__Clostridium_sensu_stricto_1	3.71936	t1-3	4.44251	0.00188639
k__Bacteria.p__Firmicutes.c__Bacilli.o__Staphylococcales.f__Staphylococcaceae.g__Staphylococcus	5.82188	t1-3	5.463	2.60994e-05
k__Bacteria.p__Actinobacteriota.c__Actinobacteria.o__Corynebacteriales.f__Corynebacteriaceae.g__Corynebacterium	5.55556	t4-9	5.04507	0.00934716

## Sheet: Nose-Group B
features	the logarithm value of the highest mean among all the groups	group	the logarithmic LDA score	pvalue(Kruskal-Wallis test)
k__Bacteria.p__Proteobacteria.c__Alphaproteobacteria.o__Caulobacterales.f__Caulobacteraceae.g__Brevundimonas	2.92732	t0	3.9602	0.00529384
k__Bacteria.p__Firmicutes.c__Bacilli.o__Lactobacillales.f__Streptococcaceae.g__Streptococcus	4.23744	t0	3.93541	0.00385573
k__Bacteria.p__Firmicutes.c__Bacilli.o__Paenibacillales.f__Paenibacillaceae.g__Paenibacillus	3.08827	t0	3.81042	0.00853883
k__Bacteria.p__Firmicutes.c__Bacilli.o__Bacillales.f__Bacillaceae.g__Bacillus	5.61175	t0	5.36637	6.73842e-08
k__Bacteria.p__Proteobacteria.c__Alphaproteobacteria.o__Caulobacterales.f__Caulobacteraceae.g__Caulobacter	3.40516	t1-3	3.54309	0.00312793
k__Bacteria.p__Acidobacteriota.c__Holophagae.o__Subgroup_7.f__Subgroup_7.g__Subgroup_7	4.1395	t1-3	3.92282	1.14588e-07
k__Bacteria.p__Bacteroidota.c__Bacteroidia.o__Flavobacteriales.f__Flavobacteriaceae.g__Flavobacterium	4.27204	t1-3	4.06192	6.68037e-07
k__Bacteria.p__Firmicutes.c__Clostridia.o__Clostridiales.f__Clostridiaceae.g__Clostridium_sensu_stricto_1	3.69026	t1-3	3.42077	0.0347062
k__Bacteria.p__Actinobacteria.c__Actinobacteria.o__Corynebacteriales.f__Nocardiaceae.g__Rhodococcus	4.10761	t1-3	3.88509	7.50136e-05
k__Bacteria.p__Nitrospirota.c__Nitrospiria.o__Nitrospirales.f__Nitrospiraceae.g__Nitrospira	3.73257	t1-3	3.74322	1.49605e-07
k__Bacteria.p__Proteobacteria.c__Gammaproteobacteria.o__Xanthomonadales.f__Rhodanobacteraceae.g__Dokdonella	3.41596	t1-3	3.50574	0.000149433
k__Bacteria.p__Cyanobacteria.c__Sericytochromatia.o__Sericytochromatia.f__Sericytochromatia.g__Sericytochromatia	3.50862	t1-3	3.64697	4.43748e-06
k__Bacteria.p__Chloroflexi.c__Anaerolineae.o__SBR1031.f__A4b.g__A4b	3.96341	t1-3	3.74292	1.37515e-07
k__Bacteria.p__Proteobacteria.c__Gammaproteobacteria.o__Burkholderiales.f__Rhodocyclaceae.g__Thauera	4.235	t1-3	3.96424	1.65102e-05
k__Bacteria.p__Proteobacteria.c__Alphaproteobacteria.o__Caulobacterales.f__Caulobacteraceae.g__Phenylobacterium	3.16258	t1-3	3.46042	0.027272
k__Bacteria.p__Proteobacteria.c__Gammaproteobacteria.o__Xanthomonadales.f__Xanthomonadaceae.g__Pseudoxanthomonas	2.85727	t1-3	3.71544	0.00578095
k__Bacteria.p__Bdellovibrionota.c__Bdellovibrionia.o__Bdellovibrionales.f__Bdellovibrionaceae.g__OM27_clade	3.06467	t1-3	3.56382	0.00031796
k__Bacteria.p__Chloroflexi.c__Anaerolineae.o__SBR1031.f__SBR1031.g__SBR1031	4.95887	t1-3	4.66426	7.07049e-08
k__Bacteria.p__Patescibacteria.c__Dojkabacteria.o__Dojkabacteria.f__Dojkabacteria.g__Dojkabacteria	3.48265	t1-3	3.71393	6.67753e-07
k__Bacteria.p__Verrucomicrobiota.c__Verrucomicrobiae.o__Verrucomicrobiales.f__Verrucomicrobiaceae.g__Prosthecobacter	3.23188	t1-3	3.58403	0.0005435
k__Bacteria.p__Cyanobacteria.c__Cyanobacteriia.o__Chloroplast.f__Chloroplast.g__Chloroplast	3.78788	t1-3	3.5739	0.00180955
k__Bacteria.p__Proteobacteria.c__Gammaproteobacteria.o__Xanthomonadales.f__Xanthomonadaceae.g__Thermomonas	4.02596	t1-3	3.83056	7.53142e-07
k__Bacteria.p__Proteobacteria.c__Gammaproteobacteria.o__Pseudomonadales.f__Pseudomonadaceae.g__Pseudomonas	4.39037	t1-3	4.1104	4.60698e-07
k__Bacteria.p__Verrucomicrobiota.c__Chlamydiae.o__Chlamydiales.f__Parachlamydiaceae.g__Neochlamydia	2.86451	t1-3	3.70475	0.0169443
k__Bacteria.p__Chloroflexi.c__OLB14.o__OLB14.f__OLB14.g__OLB14	3.62845	t1-3	3.6828	7.07049e-08
k__Bacteria.p__Bacteroidota.c__Bacteroidia.o__Chitinophagales.f__Chitinophagaceae.g__Terrimonas	4.07745	t1-3	3.8217	7.07049e-08
k__Bacteria.p__Bacteroidota.c__Kapabacteria.o__Kapabacteriales.f__Kapabacteriales.g__Kapabacteriales	3.58553	t1-3	3.63729	1.91138e-06
k__Bacteria.p__Proteobacteria.c__Alphaproteobacteria.o__Sphingomonadales.f__Sphingomonadaceae.g__Sphingobium	4.25216	t1-3	3.97553	7.07049e-08
k__Bacteria.p__Proteobacteria.c__Alphaproteobacteria.o__Acetobacterales.f__Acetobacteraceae.g__Roseomonas	3.15556	t1-3	3.51365	0.00388214
k__Bacteria.p__Cyanobacteria.c__Vampirivibrionia.o__Obscuribacterales.f__Obscuribacteraceae.g__Obscuribacteraceae	4.16752	t1-3	3.9206	7.07049e-08
k__Bacteria.p__Proteobacteria.c__Gammaproteobacteria.o__Burkholderiales.f__Nitrosomonadaceae.g__Ellin6067	3.53105	t1-3	3.65116	7.07049e-08
k__Bacteria.p__Actinobacteria.c__Actinobacteria.o__Corynebacteriales.f__Mycobacteriaceae.g__Mycobacterium	3.84749	t1-3	3.68688	3.53146e-06
k__Bacteria.p__Proteobacteria.c__Alphaproteobacteria.o__Dongiales.f__Dongiaceae.g__Dongia	4.61725	t1-3	4.32837	7.07049e-08
k__Bacteria.p__Proteobacteria.c__Alphaproteobacteria.o__Caulobacterales.f__Hyphomonadaceae.g__SWB02	4.64999	t1-3	4.37241	7.07049e-08
k__Bacteria.p__Firmicutes.c__Bacilli.o__Thermoactinomycetales.f__Thermoactinomycetaceae.g__Kroppenstedtia	3.52351	t1-3	3.61992	0.000114203
k__Bacteria.p__Proteobacteria.c__Gammaproteobacteria.o__Pseudomonadales.f__Moraxellaceae.g__Enhydrobacter	3.65407	t4-9	3.49156	0.00999143
k__Bacteria.p__Proteobacteria.c__Gammaproteobacteria.o__Burkholderiales.f__Neisseriaceae.g__Neisseria	3.72881	t4-9	3.51838	0.0466355
k__Bacteria.p__Proteobacteria.c__Gammaproteobacteria.o__Pseudomonadales.f__Moraxellaceae.g__Acinetobacter	3.62781	t4-9	3.35483	0.0115451
k__Bacteria.p__Bacteroidota.c__Bacteroidia.o__Bacteroidales.f__Porphyromonadaceae.g__Porphyromonas	3.29423	t4-9	3.44687	0.00729127
k__Bacteria.p__Bacteroidota.c__Bacteroidia.o__Bacteroidales.f__Prevotellaceae.g__Prevotella	3.65595	t4-9	3.47396	0.0289243
k__Bacteria.p__Firmicutes.c__Clostridia.o__Peptostreptococcales-Tissierellales.f__Peptostreptococcales-Tissierellales.g__Anaerococcus	4.49274	t4-9	4.18129	0.00348496
k__Bacteria.p__Actinobacteria.c__Actinobacteria.o__Corynebacteriales.f__Corynebacteriaceae.g__Lawsonella	4.71007	t4-9	4.3527	0.00012185
k__Bacteria.p__Actinobacteria.c__Actinobacteria.o__Corynebacteriales.f__Corynebacteriaceae.g__Corynebacterium	5.55687	t4-9	5.22492	0.000386921
k__Bacteria.p__Fusobacteriota.c__Fusobacteriia.o__Fusobacteriales.f__Fusobacteriaceae.g__Fusobacterium	3.26838	t4-9	3.37706	0.0105085
k__Bacteria.p__Actinobacteria.c__Actinobacteria.o__Propionibacteriales.f__Propionibacteriaceae.g__Cutibacterium	5.07579	t4-9	4.75378	2.11064e-06
k__Bacteria.p__Proteobacteria.c__Alphaproteobacteria.o__Rhodobacterales.f__Rhodobacteraceae.g__Paracoccus	3.60583	t4-9	3.55713	0.0105773
