# Supplementary material for: Occupational exposure in swine farm defines human skin and nasal microbiota
Source: Front Microbiol. 2023 Mar 29;14:1117866. doi: 10.3389/fmicb.2023.1117866 (PMC10090692; doi:10.3389/fmicb.2023.1117866)
Supplement: Supplementary file 9 [file Table_7.XLSX]

## Sheet: KEGG
farm	sample	predicted function based on KEGG level 1	predicted function based on KEGG level 2	predicted function based on KEGG level 3	log2foldchange(T1-3/T0)	log2foldchange(T1-3/T4-9)	T0	T1-3	T4-9	pvalue(T0_T1-3)	pvalue(T1-3_T4-9)	pvalue(T0_T4-9)	reg(T0_T1-3)	reg(T1-3_T4-9)
A	nose	Metabolism	Carbohydrate metabolism	Glycolysis / Gluconeogenesis	0.194238	0.146145	0.0138548	0.0158516	0.0143245	0.00140381	0.0152128	0.425211	Up	Up
A	nose	Metabolism	Carbohydrate metabolism	Citrate cycle (TCA cycle)	0.287609	0.0732173	0.0120861	0.0147524	0.0140224	0.00414439	0.268686	0.0213054	Up	Ns
A	nose	Metabolism	Carbohydrate metabolism	Pentose phosphate pathway	0.163247	-0.0767658	0.0146793	0.0164379	0.0173363	0.156236	0.19091	0.0558492	Ns	Ns
A	nose	Metabolism	Carbohydrate metabolism	Pentose and glucuronate interconversions	0.33451	0.144913	0.00541367	0.00682637	0.006174	0.000204855	0.134852	0.0507672	Up	Ns
A	nose	Metabolism	Carbohydrate metabolism	Fructose and mannose metabolism	0.385386	-0.0374941	0.00720115	0.00940621	0.00965387	0.0587867	0.656924	0.0396384	Ns	Ns
A	nose	Metabolism	Carbohydrate metabolism	Galactose metabolism	0.430967	0.126874	0.00786543	0.0106037	0.009711	0.000254163	0.159617	0.00693617	Up	Ns
A	nose	Metabolism	Carbohydrate metabolism	Ascorbate and aldarate metabolism	0.310239	0.00864471	0.00429939	0.00533087	0.00529902	0.0121958	0.939631	0.0339323	Up	Ns
A	nose	Metabolism	Lipid metabolism	Fatty acid biosynthesis	0.0470635	0.360483	0.0175408	0.0181224	0.0141156	0.718415	0.00167305	0.0822003	Ns	Up
A	nose	Metabolism	Global and overview maps	Fatty acid metabolism	-0.161956	0.0878618	0.00805402	0.00719878	0.00677345	0.246226	0.310641	0.10397	Ns	Ns
A	nose	Metabolism	Lipid metabolism	Steroid biosynthesis	0.88487	-1.63859	9.995e-06	1.84567e-05	5.74671e-05	0.465495	0.0818893	0.0255339	Ns	Ns
A	nose	Metabolism	Lipid metabolism	Primary bile acid biosynthesis	1.35827	1.34434	0.000583152	0.00149508	0.000588813	0.00922173	7.8568e-05	0.980874	Up	Ns
A	nose	Metabolism	Lipid metabolism	Secondary bile acid biosynthesis	1.353	1.43306	0.00519554	0.0132716	0.00491506	0.00964063	9.20976e-05	0.893969	Up	Ns
A	nose	Metabolism	Metabolism of cofactors and vitamins	Ubiquinone and other terpenoid-quinone biosynthesis	0.182849	0.0418664	0.00667953	0.0075821	0.00736523	0.00610576	0.660369	0.192345	Up	Ns
A	nose	Metabolism	Lipid metabolism	Steroid hormone biosynthesis	0.515751	0.181185	6.57178e-05	9.39592e-05	8.28699e-05	0.650277	0.867569	0.650629	Ns	Ns
A	nose	Metabolism	Energy metabolism	Oxidative phosphorylation	-0.213312	-0.286876	0.00548492	0.00473104	0.00577185	0.00611769	0.00269204	0.333566	Down	Down
A	nose	Metabolism	Energy metabolism	Photosynthesis	1.7359	0.859521	0.000846577	0.00281984	0.00155412	0.114633	0.188934	0.518611	Ns	Ns
A	nose	Metabolism	Energy metabolism	Photosynthesis - antenna proteins	4.34934	-0.156294	1.5475e-06	3.15436e-05	3.51528e-05	0.15302	0.89148	0.0742998	Ns	Ns
A	nose	Metabolism	Nucleotide metabolism	Purine metabolism	0.0795661	-0.104186	0.00873152	0.0092266	0.00991756	0.366373	0.0173086	0.0729759	Ns	Down
A	nose	Metabolism	Nucleotide metabolism	Pyrimidine metabolism	0.0226894	-0.109277	0.0108841	0.0110567	0.0119267	0.755062	0.0375905	0.126493	Ns	Down
A	nose	Metabolism	Amino acid metabolism	Alanine, aspartate and glutamate metabolism	-0.151449	-0.149503	0.0150991	0.0135944	0.0150787	0.00285192	0.00546462	0.963444	Down	Down
A	nose	Metabolism	Amino acid metabolism	Glycine, serine and threonine metabolism	0.106655	0.0756046	0.0125346	0.0134964	0.0128073	0.00898561	0.00891272	0.370202	Up	Up
A	nose	Metabolism	Amino acid metabolism	Cysteine and methionine metabolism	-0.390651	-0.0551163	0.0142033	0.0108341	0.011256	0.0295971	0.22615	0.0380943	Down	Ns
A	nose	Metabolism	Amino acid metabolism	Valine, leucine and isoleucine degradation	-0.121009	0.129952	0.00900882	0.00828401	0.00757044	0.403031	0.0446918	0.142756	Ns	Up
A	nose	Metabolism	Metabolism of terpenoids and polyketides	Geraniol degradation	-0.609873	-0.521024	0.00437682	0.00286793	0.0041154	0.0799021	0.119395	0.73937	Ns	Ns
A	nose	Metabolism	Amino acid metabolism	Valine, leucine and isoleucine biosynthesis	0.06609	0.0795324	0.0210465	0.0220331	0.0208513	0.0746718	0.0557864	0.677875	Ns	Ns
A	nose	Metabolism	Amino acid metabolism	Lysine biosynthesis	0.0866695	0.0283894	0.013387	0.0142159	0.0139389	0.141438	0.43145	0.336355	Ns	Ns
A	nose	Metabolism	Amino acid metabolism	Lysine degradation	0.0713966	0.248095	0.00472692	0.00496673	0.00418202	0.726921	0.149091	0.338767	Ns	Ns
A	nose	Metabolism	Biosynthesis of other secondary metabolites	Penicillin and cephalosporin biosynthesis	-2.8543	-1.73462	0.000783964	0.00010841	0.000360778	0.0667721	0.080506	0.187165	Ns	Ns
A	nose	Human Diseases	Drug resistance: antimicrobial	beta-Lactam resistance	1.15126	2.04564	0.00411842	0.00914733	0.00221562	0.0071211	0.000682792	0.0172239	Up	Up
A	nose	Metabolism	Amino acid metabolism	Arginine and proline metabolism	-0.203192	0.0392529	0.00911845	0.00792053	0.00770793	0.102097	0.242363	0.067208	Ns	Ns
A	nose	Metabolism	Amino acid metabolism	Histidine metabolism	0.123572	0.138309	0.0139675	0.0152166	0.0138256	0.0695109	0.066616	0.865989	Ns	Ns
A	nose	Metabolism	Amino acid metabolism	Tyrosine metabolism	-0.41714	-0.189755	0.00464196	0.0034764	0.00396508	0.012379	0.129364	0.102895	Down	Ns
A	nose	Metabolism	Amino acid metabolism	Phenylalanine metabolism	-0.731331	-0.5836	0.00474749	0.00285964	0.00428541	0.00345274	1.95632e-05	0.267806	Down	Ns
A	nose	Metabolism	Xenobiotics biodegradation and metabolism	Chlorocyclohexane and chlorobenzene degradation	-0.404312	0.041723	0.00148439	0.0011216	0.00108963	0.254757	0.895501	0.255897	Ns	Ns
A	nose	Metabolism	Xenobiotics biodegradation and metabolism	Benzoate degradation	-0.552088	0.0170651	0.0038542	0.00262869	0.00259778	0.100169	0.891552	0.0941064	Ns	Ns
A	nose	Metabolism	Xenobiotics biodegradation and metabolism	Fluorobenzoate degradation	-3.10269	-2.45577	0.000699505	8.14305e-05	0.000446732	0.0738555	0.0488758	0.407816	Ns	Down
A	nose	Metabolism	Amino acid metabolism	Tryptophan metabolism	-0.125281	0.107141	0.00618195	0.00566777	0.0052621	0.451797	0.113059	0.213341	Ns	Ns
A	nose	Metabolism	Amino acid metabolism	Phenylalanine, tyrosine and tryptophan biosynthesis	0.1254	0.0912261	0.0109545	0.0119493	0.0112171	0.109983	0.152755	0.695726	Ns	Ns
A	nose	Metabolism	Metabolism of other amino acids	beta-Alanine metabolism	-1.36314	-0.872054	0.00692692	0.00269273	0.00492842	0.00646586	0.0784093	0.104476	Down	Ns
A	nose	Metabolism	Metabolism of other amino acids	Taurine and hypotaurine metabolism	0.195549	0.193295	0.0074316	0.00851037	0.00744322	0.263516	0.299472	0.987191	Ns	Ns
A	nose	Metabolism	Metabolism of other amino acids	Phosphonate and phosphinate metabolism	-0.368942	-0.264558	0.00249219	0.00192983	0.00231824	0.108808	0.136389	0.601109	Ns	Ns
A	nose	Metabolism	Metabolism of other amino acids	Selenocompound metabolism	0.0707103	-0.0794089	0.0110753	0.0116317	0.0122899	0.372895	0.247752	0.10872	Ns	Ns
A	nose	Metabolism	Metabolism of other amino acids	Cyanoamino acid metabolism	-2.89597	-1.54342	0.00552462	0.000742215	0.00216344	1.97148e-06	0.119406	0.00051731	Ns	Ns
A	nose	Metabolism	Metabolism of other amino acids	Glutathione metabolism	0.0221844	-0.235655	0.00706705	0.00717656	0.00844998	0.886457	0.0257678	0.149897	Ns	Down
A	nose	Metabolism	Carbohydrate metabolism	Starch and sucrose metabolism	-0.149008	-0.308366	0.00761001	0.00686324	0.00849879	0.0900335	0.00749471	0.155541	Ns	Down
A	nose	Metabolism	Glycan biosynthesis and metabolism	N-Glycan biosynthesis	-1.14321	-1.31918	0.00044846	0.00020304	0.000506635	0.0174213	0.000556307	0.509419	Down	Down
A	nose	Metabolism	Glycan biosynthesis and metabolism	Other glycan degradation	-0.738567	-1.69397	0.003056	0.00183157	0.00592595	0.0995727	0.00553551	0.0465608	Ns	Down
A	nose	Metabolism	Carbohydrate metabolism	Amino sugar and nucleotide sugar metabolism	0.0797197	-0.138296	0.0094295	0.00996522	0.0109678	0.282955	0.0580967	0.0209048	Ns	Ns
A	nose	Metabolism	Biosynthesis of other secondary metabolites	Streptomycin biosynthesis	-0.336148	-0.38234	0.0115704	0.00916555	0.0119469	0.0257593	0.00333684	0.644813	Down	Down
A	nose	Metabolism	Glycan biosynthesis and metabolism	Glycosaminoglycan degradation	-0.85937	-1.25711	0.000833391	0.00045936	0.00109795	0.31684	0.0148129	0.491419	Ns	Down
A	nose	Metabolism	Glycan biosynthesis and metabolism	Lipopolysaccharide biosynthesis	-0.623677	-1.49131	0.00190415	0.00123582	0.00347442	0.483116	0.0200992	0.172376	Ns	Down
A	nose	Metabolism	Glycan biosynthesis and metabolism	Peptidoglycan biosynthesis	0.109431	0.0866223	0.0170361	0.0183786	0.0173076	0.0756091	0.204645	0.764866	Ns	Ns
A	nose	Metabolism	Lipid metabolism	Glycerolipid metabolism	0.384002	0.384399	0.0057567	0.00751225	0.00575512	0.000116382	2.0861e-05	0.995719	Up	Ns
A	nose	Metabolism	Carbohydrate metabolism	Inositol phosphate metabolism	-0.384464	-0.376351	0.00402906	0.00308652	0.00400646	0.0377178	0.0580538	0.929395	Down	Ns
A	nose	Metabolism	Lipid metabolism	Glycerophospholipid metabolism	-0.00803823	0.0790765	0.00707174	0.00703245	0.00665737	0.909244	0.0218672	0.272205	Ns	Up
A	nose	Metabolism	Lipid metabolism	Linoleic acid metabolism	-2.66965	-1.68175	0.00191492	0.000300957	0.00096552	0.0038759	0.00421506	0.0221556	Down	Down
A	nose	Metabolism	Lipid metabolism	Sphingolipid metabolism	-0.885073	-1.5627	0.000755776	0.000409223	0.00120887	0.0765179	0.00744053	0.127889	Ns	Down
A	nose	Metabolism	Carbohydrate metabolism	Pyruvate metabolism	0.20258	0.328225	0.0146788	0.0168917	0.0134545	0.0257854	2.93537e-05	0.141199	Up	Ns
A	nose	Metabolism	Xenobiotics biodegradation and metabolism	Dioxin degradation	-1.99515	0.197602	0.00530476	0.00133066	0.00116033	0.125122	0.764659	0.116594	Ns	Ns
A	nose	Metabolism	Xenobiotics biodegradation and metabolism	Xylene degradation	-4.19688	-1.86212	0.00253379	0.000138161	0.00050227	0.183865	0.0968158	0.241089	Ns	Ns
A	nose	Metabolism	Xenobiotics biodegradation and metabolism	Toluene degradation	-0.122756	-0.522178	0.00293139	0.00269228	0.00386645	0.852966	0.28312	0.498279	Ns	Ns
A	nose	Metabolism	Xenobiotics biodegradation and metabolism	Polycyclic aromatic hydrocarbon degradation	-4.34731	-1.26271	0.000814417	4.00107e-05	9.6004e-05	0.135561	0.230749	0.156302	Ns	Ns
A	nose	Metabolism	Xenobiotics biodegradation and metabolism	Chloroalkane and chloroalkene degradation	-1.57168	-0.102922	0.00471421	0.00158594	0.00170322	0.170985	0.91174	0.179904	Ns	Ns
A	nose	Metabolism	Xenobiotics biodegradation and metabolism	Naphthalene degradation	-2.13392	-0.176856	0.00127937	0.000291489	0.000329504	0.501393	0.918913	0.51475	Ns	Ns
A	nose	Metabolism	Xenobiotics biodegradation and metabolism	Aminobenzoate degradation	-1.03554	-0.562003	0.0042108	0.00205417	0.0030326	0.00471255	0.000134731	0.0388294	Down	Down
A	nose	Metabolism	Carbohydrate metabolism	Glyoxylate and dicarboxylate metabolism	-0.1991	-0.212333	0.00724076	0.00630738	0.00730748	0.00615896	0.0234274	0.846323	Down	Down
A	nose	Metabolism	Xenobiotics biodegradation and metabolism	Nitrotoluene degradation	-1.38999	-1.29307	0.000985236	0.000375935	0.000921223	0.18857	0.0512743	0.887558	Ns	Ns
A	nose	Metabolism	Carbohydrate metabolism	Propanoate metabolism	0.0360805	0.213618	0.0105442	0.0108113	0.00932333	0.766492	0.000255248	0.224299	Ns	Up
A	nose	Metabolism	Xenobiotics biodegradation and metabolism	Styrene degradation	-2.8028	-2.00923	0.00310115	0.000444423	0.0017891	0.00229492	0.0141345	0.0504024	Down	Down
A	nose	Metabolism	Carbohydrate metabolism	Butanoate metabolism	-0.174549	-0.0557818	0.0101771	0.0090174	0.00937289	0.134121	0.277642	0.270332	Ns	Ns
A	nose	Metabolism	Carbohydrate metabolism	C5-Branched dibasic acid metabolism	0.246657	0.26852	0.0179812	0.0213339	0.0177108	0.00197252	0.00590112	0.821588	Up	Up
A	nose	Metabolism	Metabolism of cofactors and vitamins	One carbon pool by folate	0.0747345	-0.242416	0.0139224	0.0146626	0.0173454	0.589639	0.000124012	0.0570238	Ns	Down
A	nose	Metabolism	Energy metabolism	Methane metabolism	0.0121028	-0.178021	0.00414666	0.00418159	0.00473076	0.881761	0.00353655	0.0576921	Ns	Down
A	nose	Metabolism	Energy metabolism	Carbon fixation in photosynthetic organisms	0.135198	-0.0791282	0.011307	0.0124178	0.0131179	0.104472	0.0933145	0.0221829	Ns	Ns
A	nose	Metabolism	Energy metabolism	Carbon fixation pathways in prokaryotes	0.216595	0.0545184	0.0110705	0.0128637	0.0123867	6.04002e-07	0.203611	0.0014523	Ns	Ns
A	nose	Metabolism	Metabolism of cofactors and vitamins	Thiamine metabolism	0.150642	-0.00361443	0.015704	0.0174324	0.0174761	0.0878509	0.956131	0.0882207	Ns	Ns
A	nose	Metabolism	Metabolism of cofactors and vitamins	Riboflavin metabolism	0.0727471	-0.212767	0.00678929	0.00714041	0.00827509	0.68721	0.0167524	0.14901	Ns	Down
A	nose	Metabolism	Metabolism of cofactors and vitamins	Vitamin B6 metabolism	-0.0328744	-0.182413	0.0106605	0.0104203	0.0118248	0.5961	0.0196279	0.0910779	Ns	Down
A	nose	Metabolism	Metabolism of cofactors and vitamins	Nicotinate and nicotinamide metabolism	-0.440037	-0.368506	0.0121293	0.00894071	0.0115426	6.51098e-05	0.00049524	0.188324	Ns	Down
A	nose	Metabolism	Metabolism of cofactors and vitamins	Pantothenate and CoA biosynthesis	0.18325	0.172203	0.0168706	0.0191555	0.0170003	0.0180054	7.79831e-05	0.853458	Up	Ns
A	nose	Metabolism	Metabolism of cofactors and vitamins	Biotin metabolism	0.0923807	-0.145646	0.0146158	0.0155823	0.0172376	0.418114	0.0743795	0.0614392	Ns	Ns
A	nose	Metabolism	Metabolism of cofactors and vitamins	Lipoic acid metabolism	0.741104	0.4377	0.0160249	0.0267848	0.0197755	2.04514e-05	0.00825883	0.0877404	Ns	Up
A	nose	Metabolism	Metabolism of cofactors and vitamins	Folate biosynthesis	0.15239	-0.0338191	0.0136157	0.0151326	0.0154915	0.0810464	0.499423	0.0433707	Ns	Ns
A	nose	Metabolism	Xenobiotics biodegradation and metabolism	Atrazine degradation	-0.0964723	-1.20771	0.000554185	0.000518339	0.00119721	0.956752	0.326314	0.293026	Ns	Ns
A	nose	Metabolism	Metabolism of cofactors and vitamins	Retinol metabolism	-0.311978	-0.702224	0.000335817	0.000270513	0.000440128	0.871403	0.50815	0.793996	Ns	Ns
A	nose	Metabolism	Metabolism of terpenoids and polyketides	Terpenoid backbone biosynthesis	0.195362	0.0331	0.0126312	0.0144629	0.0141349	0.0769387	0.535891	0.128854	Ns	Ns
A	nose	Metabolism	Metabolism of terpenoids and polyketides	Carotenoid biosynthesis	2.4432	1.68675	0.000682257	0.00371044	0.00115256	1.15892e-05	2.57578e-06	0.214249	Ns	Ns
A	nose	Metabolism	Metabolism of terpenoids and polyketides	Zeatin biosynthesis	0.192868	-0.106876	0.00437178	0.00499709	0.00538134	0.199501	0.113015	0.0683288	Ns	Ns
A	nose	Metabolism	Energy metabolism	Nitrogen metabolism	-0.109221	-0.0497447	0.00744739	0.00690439	0.00714661	0.0477034	0.287197	0.247466	Down	Ns
A	nose	Metabolism	Energy metabolism	Sulfur metabolism	0.197194	0.152945	0.00941822	0.0107977	0.00971156	0.0960974	0.158529	0.732337	Ns	Ns
A	nose	Metabolism	Xenobiotics biodegradation and metabolism	Caprolactam degradation	-1.32391	-1.73807	0.00145916	0.000582863	0.00194436	0.115064	0.00276744	0.38604	Ns	Down
A	nose	Metabolism	Biosynthesis of other secondary metabolites	Flavonoid biosynthesis	-0.535845	-1.67796	2.06925e-05	1.42727e-05	4.56693e-05	0.457983	0.0366512	0.100078	Ns	Down
A	nose	Metabolism	Biosynthesis of other secondary metabolites	Isoflavonoid biosynthesis	-9.01572	-2.54571	0.000731124	1.4125e-06	8.2475e-06	0.0693978	0.0287979	0.0709149	Ns	Down
A	nose	Metabolism	Biosynthesis of other secondary metabolites	Tropane, piperidine and pyridine alkaloid biosynthesis	-1.54085	1.47751	0.00460252	0.00158181	0.000568043	0.000394277	0.15619	2.47513e-06	Down	Ns
A	nose	Metabolism	Biosynthesis of other secondary metabolites	Betalain biosynthesis	-1.63031	-0.690438	1.7775e-05	5.74167e-06	9.26575e-06	0.344534	0.735949	0.556298	Ns	Ns
A	nose	Genetic Information Processing	Translation	Aminoacyl-tRNA biosynthesis	-0.00886532	-0.145457	0.0155253	0.0154302	0.017067	0.904515	0.0337267	0.144875	Ns	Down
A	nose	Metabolism	Xenobiotics biodegradation and metabolism	Metabolism of xenobiotics by cytochrome P450	-2.94496	-0.802113	0.00223648	0.00029043	0.00050641	0.121278	0.637533	0.155185	Ns	Ns
A	nose	Metabolism	Xenobiotics biodegradation and metabolism	Drug metabolism - other enzymes	-0.939087	0.457825	0.0124712	0.00650453	0.00473584	0.00429472	0.449077	0.000204699	Down	Ns
A	nose	Metabolism	Lipid metabolism	Biosynthesis of unsaturated fatty acids	-0.566205	-0.169353	0.00566741	0.00382772	0.00430447	0.0322153	0.160662	0.0814627	Down	Ns
A	nose	Metabolism	Metabolism of terpenoids and polyketides	Biosynthesis of ansamycins	0.0413503	-0.387501	0.0209705	0.0215803	0.0282297	0.822727	0.0482397	0.0852859	Ns	Down
A	nose	Metabolism	Metabolism of terpenoids and polyketides	Biosynthesis of siderophore group nonribosomal peptides	-0.990673	-0.369714	0.00272885	0.00137327	0.0017744	0.0723516	0.0330536	0.150752	Ns	Down
A	nose	Metabolism	Metabolism of terpenoids and polyketides	Biosynthesis of vancomycin group antibiotics	-1.58957	-1.19269	0.0127091	0.00422285	0.00965254	2.09322e-05	0.00330739	0.0181715	Ns	Down
A	nose	Environmental Information Processing	Membrane transport	ABC transporters	0.08698	-0.0441909	0.0085478	0.009079	0.0093614	0.0391337	0.506879	0.0670069	Up	Ns
A	nose	Environmental Information Processing	Signal transduction	Two-component system	-0.124807	0.109124	0.00506195	0.00464245	0.00430425	0.325454	0.379851	0.162984	Ns	Ns
A	nose	Cellular Processes	Cell motility	Bacterial chemotaxis	-1.76753	-1.32384	0.00666057	0.00195628	0.00489719	0.187306	0.0340744	0.58923	Ns	Down
A	nose	Cellular Processes	Cell motility	Flagellar assembly	-1.87431	-1.28292	0.00340032	0.000927465	0.00225681	0.258063	0.168727	0.590362	Ns	Ns
A	nose	Environmental Information Processing	Membrane transport	Phosphotransferase system (PTS)	0.284136	0.0449905	0.00773999	0.00942484	0.00913546	0.0305699	0.792155	0.184088	Up	Ns
A	nose	Genetic Information Processing	Translation	Ribosome biogenesis in eukaryotes	0.00635502	-0.482341	0.00058179	0.000584359	0.000816354	0.976891	3.22411e-06	0.050775	Ns	Ns
A	nose	Genetic Information Processing	Translation	Ribosome	0.233086	-0.060728	0.0132136	0.0155305	0.0161982	0.13129	0.31103	0.0680384	Ns	Ns
A	nose	Genetic Information Processing	Folding, sorting and degradation	RNA degradation	0.146447	0.0280466	0.00576509	0.00638103	0.00625818	0.0189172	0.443865	0.0411196	Up	Ns
A	nose	Genetic Information Processing	Transcription	RNA polymerase	-0.449471	-0.216557	0.00802378	0.0058759	0.00682755	0.00429133	0.00751393	0.0412519	Down	Down
A	nose	Genetic Information Processing	Replication and repair	DNA replication	0.167352	-0.0430104	0.0112131	0.0125923	0.0129733	0.144181	0.418517	0.0817008	Ns	Ns
A	nose	Genetic Information Processing	Transcription	Spliceosome	-0.532874	-1.27694	1.19e-07	8.225e-08	1.99312e-07	0.807718	0.552611	0.710142	Ns	Ns
A	nose	Genetic Information Processing	Folding, sorting and degradation	Proteasome	-0.526489	-1.63457	0.000277632	0.000192744	0.00059846	0.360433	0.00127013	0.0195588	Ns	Down
A	nose	Genetic Information Processing	Folding, sorting and degradation	Protein export	0.151278	-0.00673012	0.014833	0.0164728	0.0165499	0.124032	0.882597	0.113858	Ns	Ns
A	nose	Environmental Information Processing	Membrane transport	Bacterial secretion system	0.139814	-0.234174	0.00692698	0.00763189	0.00897688	0.394084	0.00395663	0.0516801	Ns	Down
A	nose	Genetic Information Processing	Replication and repair	Base excision repair	0.0996196	-0.147501	0.0091325	0.00978539	0.0108388	0.377402	0.00519465	0.0624022	Ns	Down
A	nose	Genetic Information Processing	Replication and repair	Nucleotide excision repair	-0.0675168	-0.31668	0.00680263	0.0064916	0.00808504	0.599332	0.000686176	0.0757341	Ns	Down
A	nose	Genetic Information Processing	Replication and repair	Mismatch repair	0.132418	-0.076956	0.0139545	0.0152959	0.016134	0.270889	0.193439	0.112889	Ns	Ns
A	nose	Genetic Information Processing	Replication and repair	Homologous recombination	0.184102	-0.150321	0.0122927	0.0139658	0.0154995	0.248103	0.00880767	0.0628095	Ns	Down
A	nose	Genetic Information Processing	Replication and repair	Non-homologous end-joining	-2.46963	-1.59149	0.000319194	5.76266e-05	0.000173664	0.203205	0.0747408	0.445267	Ns	Ns
A	nose	Environmental Information Processing	Signaling molecules and interaction	Neuroactive ligand-receptor interaction	-1.73897	-1.74867	1.58325e-05	4.74317e-06	1.59394e-05	0.355286	0.0502303	0.992509	Ns	Ns
A	nose	Cellular Processes	Cell growth and death	Cell cycle - Caulobacter	-0.0795103	-0.072399	0.0131842	0.0124773	0.0131194	0.0515835	0.178154	0.89927	Ns	Ns
A	nose	Cellular Processes	Cell growth and death	Meiosis - yeast	-0.331312	-3.34419	1.0925e-05	8.68333e-06	8.81836e-05	0.819939	0.00931301	0.0117195	Ns	Down
A	nose	Genetic Information Processing	Folding, sorting and degradation	Sulfur relay system	0.117335	0.161646	0.016243	0.0176193	0.0157517	0.0833154	0.00661649	0.473476	Ns	Up
A	nose	Genetic Information Processing	Folding, sorting and degradation	Protein processing in endoplasmic reticulum	-0.862497	-1.42521	0.000115071	6.32892e-05	0.000169966	0.318658	0.0006958	0.28837	Ns	Down
A	nose	Cellular Processes	Transport and catabolism	Endocytosis	1.91725	2.71698	1.69475e-05	6.40112e-05	9.73563e-06	0.0725426	0.0326048	0.551869	Ns	Up
A	nose	Cellular Processes	Transport and catabolism	Peroxisome	-0.386545	-0.227925	0.00399252	0.00305411	0.00357682	0.00625981	0.0132615	0.1269	Down	Down
A	nose	Cellular Processes	Cell growth and death	Apoptosis	-0.544811	-0.459632	6.4688e-05	4.43424e-05	6.09793e-05	0.584239	0.604772	0.907029	Ns	Ns
A	nose	Environmental Information Processing	Signal transduction	Wnt signaling pathway	1.59272	#DIV/0!	2.575e-08	7.76667e-08	0	0.505197	0.299237	0.391002	Ns	Ns
A	nose	Organismal Systems	Immune system	NOD-like receptor signaling pathway	-3.55693	-0.379952	0.000732934	6.22761e-05	8.10398e-05	0.11958	0.579614	0.126635	Ns	Ns
A	nose	Organismal Systems	Environmental adaptation	Plant-pathogen interaction	-0.0766639	-0.319785	0.00132303	0.00125456	0.00156587	0.74006	0.00698179	0.298308	Ns	Down
A	nose	Organismal Systems	Endocrine system	Insulin signaling pathway	-2.09523	-1.55533	0.000581896	0.000136181	0.000400238	1.45903e-05	0.00623477	0.0323066	Ns	Down
A	nose	Organismal Systems	Digestive system	Protein digestion and absorption	-0.0757033	-0.232602	2.8185e-05	2.67442e-05	3.14231e-05	0.952941	0.832313	0.837137	Ns	Ns
A	nose	Human Diseases	Infectious disease: bacterial	Bacterial invasion of epithelial cells	1.23282	1.49918	0.000122761	0.000288521	0.000102066	0.161455	0.0733864	0.803523	Ns	Ns
A	nose	Human Diseases	Infectious disease: bacterial	Vibrio cholerae infection	-2.31727	-2.94347	6.695e-06	1.34333e-06	1.03338e-05	0.288684	0.00553014	0.489883	Ns	Down
A	nose	Human Diseases	Infectious disease: bacterial	Epithelial cell signaling in Helicobacter pylori infection	0.561502	0.672044	0.00082885	0.00122322	0.000767714	0.00186405	0.00207055	0.615198	Up	Up
A	nose	Human Diseases	Infectious disease: parasitic	African trypanosomiasis	-3.56677	-2.3923	0.00025732	2.17155e-05	0.000114005	0.0654426	0.14654	0.209035	Ns	Ns
A	nose	Human Diseases	Infectious disease: parasitic	Malaria	1.14354	-0.744916	9.8975e-06	2.18658e-05	3.66444e-05	0.465006	0.422886	0.079761	Ns	Ns
A	nose	Human Diseases	Infectious disease: parasitic	Amoebiasis	-0.367805	1.18142	0.000143988	0.000111585	4.91999e-05	0.681816	0.259921	0.200448	Ns	Ns
A	nose	Human Diseases	Infectious disease: bacterial	Staphylococcus aureus infection	1.65091	1.94789	0.00251173	0.00788762	0.00204444	0.000433793	0.000199133	0.310939	Up	Up
A	nose	Human Diseases	Immune disease	Systemic lupus erythematosus	-0.739246	0.296289	4.5725e-06	2.73917e-06	2.23062e-06	0.576056	0.814551	0.430308	Ns	Ns
A	skin	Metabolism	Carbohydrate metabolism	Glycolysis / Gluconeogenesis	0.165755	-0.00571633	0.0142204	0.0159518	0.0160152	0.0142761	0.908297	0.011688	Up	Ns
A	skin	Metabolism	Carbohydrate metabolism	Citrate cycle (TCA cycle)	0.391061	-0.0292106	0.0133048	0.0174474	0.0178043	0.0344637	0.631313	0.0269679	Up	Ns
A	skin	Metabolism	Carbohydrate metabolism	Pentose phosphate pathway	0.402098	-0.0257029	0.0148633	0.0196408	0.0199939	0.0131708	0.665779	0.0102558	Up	Ns
A	skin	Metabolism	Carbohydrate metabolism	Pentose and glucuronate interconversions	0.456196	-0.0304569	0.00637767	0.00874965	0.00893633	0.0585132	0.509336	0.0501157	Ns	Ns
A	skin	Metabolism	Carbohydrate metabolism	Fructose and mannose metabolism	0.65325	-0.00357744	0.00740855	0.0116515	0.0116804	0.0481431	0.958168	0.0480287	Up	Ns
A	skin	Metabolism	Carbohydrate metabolism	Galactose metabolism	0.50605	0.0403324	0.00838723	0.0119112	0.0115828	0.0959169	0.543498	0.116119	Ns	Ns
A	skin	Metabolism	Carbohydrate metabolism	Ascorbate and aldarate metabolism	0.274069	-0.0277127	0.00449092	0.00543049	0.00553581	0.101948	0.791418	0.074337	Ns	Ns
A	skin	Metabolism	Lipid metabolism	Fatty acid biosynthesis	-0.420075	-0.00521123	0.0174845	0.0130677	0.013115	0.109774	0.942152	0.116799	Ns	Ns
A	skin	Metabolism	Global and overview maps	Fatty acid metabolism	-0.683894	-0.180727	0.00781279	0.00486333	0.00551236	0.0645052	0.10088	0.104604	Ns	Ns
A	skin	Metabolism	Lipid metabolism	Steroid biosynthesis	0.278133	-1.14209	2.30033e-05	2.78944e-05	6.15632e-05	0.744791	0.0334194	0.0496529	Ns	Down
A	skin	Metabolism	Lipid metabolism	Primary bile acid biosynthesis	-0.368522	0.140184	0.000383781	0.000297267	0.000269741	0.78054	0.850132	0.701044	Ns	Ns
A	skin	Metabolism	Lipid metabolism	Secondary bile acid biosynthesis	-0.312269	0.460523	0.00309245	0.00249058	0.00180996	0.816161	0.612482	0.607156	Ns	Ns
A	skin	Metabolism	Metabolism of cofactors and vitamins	Ubiquinone and other terpenoid-quinone biosynthesis	0.236635	-0.0590538	0.00675601	0.00796021	0.00829281	0.0483276	0.0710675	0.0290032	Up	Ns
A	skin	Metabolism	Lipid metabolism	Steroid hormone biosynthesis	-0.0637622	-1.14689	4.73333e-05	4.52869e-05	0.000100282	0.930364	0.00987718	0.0869862	Ns	Down
A	skin	Metabolism	Energy metabolism	Oxidative phosphorylation	0.30505	-0.0428781	0.0063359	0.00782776	0.00806389	0.0499627	0.578343	0.0371829	Up	Ns
A	skin	Metabolism	Energy metabolism	Photosynthesis	0.763077	1.54303	0.00276291	0.00468895	0.00160908	0.297336	0.000404745	0.50563	Ns	Up
A	skin	Metabolism	Energy metabolism	Photosynthesis - antenna proteins	2.37742	0.423628	9.00333e-06	4.6782e-05	3.48782e-05	0.273337	0.758836	0.27616	Ns	Ns
A	skin	Metabolism	Nucleotide metabolism	Purine metabolism	0.171315	-0.021617	0.00799322	0.00900104	0.00913693	0.0188809	0.386086	0.0117289	Up	Ns
A	skin	Metabolism	Nucleotide metabolism	Pyrimidine metabolism	0.179911	-0.00405814	0.010363	0.0117393	0.0117724	0.0493227	0.882093	0.0449809	Up	Ns
A	skin	Metabolism	Amino acid metabolism	Alanine, aspartate and glutamate metabolism	0.0328107	-0.0346316	0.0145418	0.0148763	0.0152377	0.503352	0.284954	0.194378	Ns	Ns
A	skin	Metabolism	Amino acid metabolism	Glycine, serine and threonine metabolism	0.103936	-0.00221485	0.0126017	0.0135431	0.0135639	0.207363	0.938595	0.198847	Ns	Ns
A	skin	Metabolism	Amino acid metabolism	Cysteine and methionine metabolism	-0.509304	-0.00944995	0.0133073	0.00934922	0.00941066	0.0982772	0.838324	0.100807	Ns	Ns
A	skin	Metabolism	Amino acid metabolism	Valine, leucine and isoleucine degradation	-0.387579	-0.0730515	0.00930008	0.00710908	0.00747833	0.0731712	0.164146	0.105802	Ns	Ns
A	skin	Metabolism	Metabolism of terpenoids and polyketides	Geraniol degradation	-0.0940331	-0.183683	0.00569785	0.00533831	0.00606315	0.580167	0.316798	0.538626	Ns	Ns
A	skin	Metabolism	Amino acid metabolism	Valine, leucine and isoleucine biosynthesis	0.00118345	0.0630418	0.021624	0.0216417	0.0207164	0.986129	0.317407	0.340157	Ns	Ns
A	skin	Metabolism	Amino acid metabolism	Lysine biosynthesis	0.193979	-0.0184992	0.0130808	0.0149634	0.0151565	0.0071809	0.605579	0.00528814	Up	Ns
A	skin	Metabolism	Amino acid metabolism	Lysine degradation	-0.569994	-0.00269769	0.0046511	0.00313307	0.00313894	0.0811515	0.986848	0.0772855	Ns	Ns
A	skin	Metabolism	Biosynthesis of other secondary metabolites	Penicillin and cephalosporin biosynthesis	-0.25593	0.538015	0.00155115	0.00129901	0.000894651	0.584843	0.451907	0.107833	Ns	Ns
A	skin	Human Diseases	Drug resistance: antimicrobial	beta-Lactam resistance	-1.23183	1.06418	0.00324298	0.00138079	0.000660351	0.179784	0.420144	0.0982954	Ns	Ns
A	skin	Metabolism	Amino acid metabolism	Arginine and proline metabolism	-0.196685	-0.000837663	0.00954312	0.00832688	0.00833171	0.125812	0.976184	0.131085	Ns	Ns
A	skin	Metabolism	Amino acid metabolism	Histidine metabolism	0.0927124	-0.0169276	0.0138243	0.0147418	0.0149158	0.245074	0.598231	0.184713	Ns	Ns
A	skin	Metabolism	Amino acid metabolism	Tyrosine metabolism	-0.357289	-0.107398	0.00467927	0.00365278	0.00393508	0.13697	0.183129	0.231027	Ns	Ns
A	skin	Metabolism	Amino acid metabolism	Phenylalanine metabolism	-0.101923	-0.00441255	0.00556674	0.00518704	0.00520293	0.258506	0.953821	0.218371	Ns	Ns
A	skin	Metabolism	Xenobiotics biodegradation and metabolism	Chlorocyclohexane and chlorobenzene degradation	-1.50598	-0.215339	0.00157126	0.000553224	0.00064228	0.112065	0.584708	0.134252	Ns	Ns
A	skin	Metabolism	Xenobiotics biodegradation and metabolism	Benzoate degradation	-1.30351	-0.268703	0.00374699	0.00151806	0.00182884	0.0586627	0.346515	0.0763387	Ns	Ns
A	skin	Metabolism	Xenobiotics biodegradation and metabolism	Bisphenol degradation	-2.91354	0.657797	0.00581738	0.000772083	0.000489381	0.0480736	0.519743	0.0481995	Down	Ns
A	skin	Metabolism	Xenobiotics biodegradation and metabolism	Fluorobenzoate degradation	-0.448256	-0.279938	0.000683026	0.00050061	0.000607812	0.575819	0.667727	0.812574	Ns	Ns
A	skin	Metabolism	Amino acid metabolism	Tryptophan metabolism	-0.350918	-0.0208115	0.00687153	0.00538787	0.00546615	0.0571157	0.62211	0.0718755	Ns	Ns
A	skin	Metabolism	Amino acid metabolism	Phenylalanine, tyrosine and tryptophan biosynthesis	0.0667182	-0.0114555	0.009848	0.0103141	0.0103963	0.0584077	0.710505	0.015932	Ns	Ns
A	skin	Metabolism	Metabolism of other amino acids	beta-Alanine metabolism	-0.978237	0.597212	0.00619668	0.00314543	0.00207922	0.0873222	0.139137	0.0445359	Ns	Ns
A	skin	Metabolism	Metabolism of other amino acids	Taurine and hypotaurine metabolism	-0.113864	-0.0568052	0.00556326	0.00514107	0.00534753	0.655673	0.760816	0.7988	Ns	Ns
A	skin	Metabolism	Metabolism of other amino acids	Phosphonate and phosphinate metabolism	-0.383093	-0.0606984	0.00209802	0.00160874	0.00167787	0.253526	0.363963	0.305847	Ns	Ns
A	skin	Metabolism	Metabolism of other amino acids	Selenocompound metabolism	-0.109374	0.0210543	0.00993238	0.00920722	0.00907383	0.226055	0.854479	0.133025	Ns	Ns
A	skin	Metabolism	Metabolism of other amino acids	Cyanoamino acid metabolism	-0.484716	0.178929	0.00626869	0.00447985	0.00395731	0.143358	0.70046	0.0349348	Ns	Ns
A	skin	Metabolism	Metabolism of other amino acids	Glutathione metabolism	0.166461	-0.0712663	0.00666338	0.00747833	0.00785702	0.293475	0.304964	0.161071	Ns	Ns
A	skin	Metabolism	Carbohydrate metabolism	Starch and sucrose metabolism	0.240152	-0.00559775	0.00818506	0.00966751	0.0097051	0.070608	0.914535	0.0733127	Ns	Ns
A	skin	Metabolism	Glycan biosynthesis and metabolism	N-Glycan biosynthesis	0.586509	-0.0775	0.000553161	0.000830632	0.000876472	0.118776	0.750108	0.0686456	Ns	Ns
A	skin	Metabolism	Glycan biosynthesis and metabolism	Other glycan degradation	0.763033	0.180113	0.0104902	0.0178025	0.0157131	0.271463	0.493538	0.398938	Ns	Ns
A	skin	Metabolism	Carbohydrate metabolism	Amino sugar and nucleotide sugar metabolism	0.341685	0.00380792	0.00969663	0.0122879	0.0122555	0.0643892	0.949565	0.071484	Ns	Ns
A	skin	Metabolism	Biosynthesis of other secondary metabolites	Streptomycin biosynthesis	-0.0272263	-0.0505999	0.0101821	0.00999176	0.0103484	0.850247	0.686368	0.860605	Ns	Ns
A	skin	Metabolism	Glycan biosynthesis and metabolism	Glycosaminoglycan degradation	0.881311	0.318032	0.00185574	0.00341836	0.00274208	0.173857	0.418196	0.397378	Ns	Ns
A	skin	Metabolism	Glycan biosynthesis and metabolism	Lipopolysaccharide biosynthesis	0.133031	-0.355348	0.00147948	0.00162239	0.00207552	0.865914	0.508433	0.486897	Ns	Ns
A	skin	Metabolism	Glycan biosynthesis and metabolism	Peptidoglycan biosynthesis	-0.0312429	-0.00038758	0.0162203	0.0158729	0.0158771	0.576023	0.991209	0.57549	Ns	Ns
A	skin	Metabolism	Lipid metabolism	Glycerolipid metabolism	0.15188	0.0113996	0.00580947	0.00645442	0.00640362	0.248569	0.843885	0.277594	Ns	Ns
A	skin	Metabolism	Carbohydrate metabolism	Inositol phosphate metabolism	0.21375	0.023285	0.00439257	0.00509406	0.0050125	0.303349	0.898765	0.373653	Ns	Ns
A	skin	Metabolism	Lipid metabolism	Glycerophospholipid metabolism	0.0153663	-0.00308543	0.00723171	0.00730914	0.00732479	0.893953	0.899568	0.872998	Ns	Ns
A	skin	Metabolism	Lipid metabolism	Linoleic acid metabolism	-2.32686	-1.10857	0.00170177	0.000339194	0.000731407	0.0478734	0.0476024	0.10052	Down	Down
A	skin	Metabolism	Lipid metabolism	Sphingolipid metabolism	0.580014	0.236588	0.00233987	0.00349779	0.00296875	0.387451	0.459134	0.605813	Ns	Ns
A	skin	Metabolism	Carbohydrate metabolism	Pyruvate metabolism	-0.242391	-0.00728233	0.0139869	0.0118238	0.0118836	0.165412	0.913248	0.18205	Ns	Ns
A	skin	Metabolism	Xenobiotics biodegradation and metabolism	Dioxin degradation	-2.65725	-0.134092	0.0051005	0.000808536	0.000887289	0.181436	0.812101	0.186472	Ns	Ns
A	skin	Metabolism	Xenobiotics biodegradation and metabolism	Xylene degradation	-3.66741	-0.5152	0.00276275	0.00021744	0.000310764	0.207513	0.25914	0.218718	Ns	Ns
A	skin	Metabolism	Xenobiotics biodegradation and metabolism	Toluene degradation	0.633437	0.164937	0.00483401	0.00749879	0.00668868	0.0592922	0.468505	0.167008	Ns	Ns
A	skin	Metabolism	Xenobiotics biodegradation and metabolism	Polycyclic aromatic hydrocarbon degradation	-3.12041	0.392717	0.00103835	0.0001194	9.09466e-05	0.0825023	0.488697	0.0787838	Ns	Ns
A	skin	Metabolism	Xenobiotics biodegradation and metabolism	Chloroalkane and chloroalkene degradation	-1.68009	-0.20686	0.00626748	0.00195585	0.00225739	0.0521331	0.578485	0.0626846	Ns	Ns
A	skin	Metabolism	Xenobiotics biodegradation and metabolism	Naphthalene degradation	-3.23199	-0.646752	0.00134078	0.000142703	0.000223421	0.466193	0.763365	0.493462	Ns	Ns
A	skin	Metabolism	Xenobiotics biodegradation and metabolism	Aminobenzoate degradation	-0.911698	0.0707846	0.00445828	0.00236984	0.00225637	0.00270573	0.665953	0.00540654	Down	Ns
A	skin	Metabolism	Carbohydrate metabolism	Glyoxylate and dicarboxylate metabolism	0.026311	-0.0852151	0.00745749	0.00759475	0.00805686	0.570262	0.0446761	0.0254948	Ns	Down
A	skin	Metabolism	Xenobiotics biodegradation and metabolism	Nitrotoluene degradation	-1.21138	-0.222347	0.00106869	0.00046152	0.000538423	0.202517	0.666712	0.246059	Ns	Ns
A	skin	Metabolism	Carbohydrate metabolism	Propanoate metabolism	-0.185492	-0.0183475	0.0107984	0.00949553	0.00961706	0.250415	0.655385	0.285272	Ns	Ns
A	skin	Metabolism	Xenobiotics biodegradation and metabolism	Ethylbenzene degradation	-3.65165	2.76621	0.00392329	0.000312172	4.58861e-05	0.267114	0.206617	0.243925	Ns	Ns
A	skin	Metabolism	Xenobiotics biodegradation and metabolism	Styrene degradation	-0.271056	0.402983	0.00443724	0.0036772	0.00278104	0.3472	0.224313	0.0529792	Ns	Ns
A	skin	Metabolism	Carbohydrate metabolism	Butanoate metabolism	-0.290767	-0.0395974	0.0100289	0.00819829	0.00842642	0.0953465	0.298364	0.121389	Ns	Ns
A	skin	Metabolism	Carbohydrate metabolism	C5-Branched dibasic acid metabolism	0.0039972	0.101377	0.0192532	0.0193066	0.0179965	0.972325	0.351756	0.386605	Ns	Ns
A	skin	Metabolism	Metabolism of cofactors and vitamins	One carbon pool by folate	0.369278	-0.0236129	0.0130737	0.0168873	0.017166	0.0434129	0.447213	0.0383683	Up	Ns
A	skin	Metabolism	Energy metabolism	Methane metabolism	0.164877	-0.00380468	0.00393714	0.00441381	0.00442547	0.0268325	0.92977	0.019382	Up	Ns
A	skin	Metabolism	Energy metabolism	Carbon fixation in photosynthetic organisms	0.205969	-0.0445027	0.0107157	0.0123601	0.0127473	0.000194425	0.261419	1.58369e-05	Up	Ns
A	skin	Metabolism	Energy metabolism	Carbon fixation pathways in prokaryotes	0.268986	-0.0236741	0.0118219	0.014245	0.0144807	0.0526389	0.545668	0.0374708	Ns	Ns
A	skin	Metabolism	Metabolism of cofactors and vitamins	Thiamine metabolism	0.237938	-0.0528882	0.0141732	0.0167146	0.0173387	0.0122102	0.439022	0.00353709	Up	Ns
A	skin	Metabolism	Metabolism of cofactors and vitamins	Riboflavin metabolism	0.316988	-0.0370511	0.00581192	0.00724007	0.00742842	0.0645006	0.242528	0.0536322	Ns	Ns
A	skin	Metabolism	Metabolism of cofactors and vitamins	Vitamin B6 metabolism	0.363866	-0.0305329	0.010975	0.0141234	0.0144255	0.0455713	0.627604	0.0417122	Up	Ns
A	skin	Metabolism	Metabolism of cofactors and vitamins	Nicotinate and nicotinamide metabolism	-0.0365043	-0.067126	0.011482	0.0111951	0.0117283	0.519762	0.260764	0.436795	Ns	Ns
A	skin	Metabolism	Metabolism of cofactors and vitamins	Pantothenate and CoA biosynthesis	-0.110152	0.0360175	0.0159004	0.0147316	0.0143683	0.226749	0.557367	0.130526	Ns	Ns
A	skin	Metabolism	Metabolism of cofactors and vitamins	Biotin metabolism	0.414225	-0.00552146	0.0136697	0.018216	0.0182858	0.0374931	0.934951	0.0366077	Up	Ns
A	skin	Metabolism	Metabolism of cofactors and vitamins	Lipoic acid metabolism	0.345359	0.00178667	0.0153584	0.0195123	0.0194881	0.0148752	0.973347	0.0202149	Up	Ns
A	skin	Metabolism	Metabolism of cofactors and vitamins	Folate biosynthesis	0.179407	-0.0198558	0.0124147	0.0140586	0.0142535	0.00470506	0.651834	0.0022803	Up	Ns
A	skin	Metabolism	Xenobiotics biodegradation and metabolism	Atrazine degradation	-0.679717	-0.608281	0.000695995	0.000434501	0.000662372	0.417419	0.382419	0.904905	Ns	Ns
A	skin	Metabolism	Metabolism of cofactors and vitamins	Retinol metabolism	-1.10565	0.00326796	0.000885748	0.000411599	0.000410668	0.455112	0.996889	0.452961	Ns	Ns
A	skin	Metabolism	Metabolism of terpenoids and polyketides	Terpenoid backbone biosynthesis	0.217644	-0.0136571	0.0116402	0.0135356	0.0136644	0.0104408	0.677188	0.00537835	Up	Ns
A	skin	Metabolism	Metabolism of terpenoids and polyketides	Limonene and pinene degradation	-1.89092	-1.22636	0.00424317	0.00114411	0.00267694	0.308666	0.00694916	0.566731	Ns	Down
A	skin	Metabolism	Metabolism of terpenoids and polyketides	Carotenoid biosynthesis	1.51131	0.357217	0.000230386	0.000656758	0.000512711	0.226346	0.684383	0.0728873	Ns	Ns
A	skin	Metabolism	Metabolism of terpenoids and polyketides	Zeatin biosynthesis	0.345376	-0.0125034	0.0040008	0.00508294	0.00512719	0.0287145	0.671797	0.019631	Up	Ns
A	skin	Metabolism	Energy metabolism	Nitrogen metabolism	-0.0116092	-0.0408264	0.00718282	0.00712526	0.00732977	0.820414	0.0609661	0.578142	Ns	Ns
A	skin	Metabolism	Energy metabolism	Sulfur metabolism	-0.418513	-0.0393591	0.00736727	0.00551216	0.00566461	0.129273	0.883838	0.136869	Ns	Ns
A	skin	Metabolism	Xenobiotics biodegradation and metabolism	Caprolactam degradation	0.597045	-0.265217	0.00197648	0.00298965	0.00359302	0.209177	0.0707639	0.0909849	Ns	Ns
A	skin	Metabolism	Biosynthesis of other secondary metabolites	Flavonoid biosynthesis	0.345973	0.280268	3.40467e-05	4.32736e-05	3.56331e-05	0.750226	0.749567	0.954758	Ns	Ns
A	skin	Metabolism	Biosynthesis of other secondary metabolites	Isoflavonoid biosynthesis	-7.35828	-0.301908	0.000811624	4.94642e-06	6.09781e-06	0.0903029	0.671303	0.0905234	Ns	Ns
A	skin	Metabolism	Biosynthesis of other secondary metabolites	Tropane, piperidine and pyridine alkaloid biosynthesis	-0.6999	-0.0644179	0.00458288	0.00282129	0.00295012	0.0341809	0.876014	0.0292427	Down	Ns
A	skin	Metabolism	Biosynthesis of other secondary metabolites	Betalain biosynthesis	-3.52773	1.20924	4.25e-05	3.685e-06	1.59375e-06	0.0146074	0.460178	0.0167028	Down	Ns
A	skin	Genetic Information Processing	Translation	Aminoacyl-tRNA biosynthesis	0.172327	-0.0183562	0.0144961	0.0163353	0.0165445	0.00438329	0.549168	0.00140457	Up	Ns
A	skin	Metabolism	Xenobiotics biodegradation and metabolism	Metabolism of xenobiotics by cytochrome P450	-2.28101	0.339852	0.00290006	0.000596699	0.000471465	0.0808043	0.758477	0.0767222	Ns	Ns
A	skin	Metabolism	Xenobiotics biodegradation and metabolism	Drug metabolism - other enzymes	0.328221	0.405898	0.0131522	0.0165121	0.0124628	0.0482351	0.0592034	0.753035	Up	Ns
A	skin	Metabolism	Lipid metabolism	Biosynthesis of unsaturated fatty acids	-0.439073	-0.097013	0.00611142	0.00450783	0.00482138	0.0597107	0.209289	0.0896419	Ns	Ns
A	skin	Metabolism	Metabolism of terpenoids and polyketides	Biosynthesis of ansamycins	0.182749	-0.0308315	0.0198843	0.0225696	0.0230571	0.420329	0.702605	0.360023	Ns	Ns
A	skin	Metabolism	Metabolism of terpenoids and polyketides	Biosynthesis of siderophore group nonribosomal peptides	-0.440533	-0.123495	0.00306838	0.00226097	0.00246304	0.194009	0.105651	0.28784	Ns	Ns
A	skin	Metabolism	Metabolism of terpenoids and polyketides	Biosynthesis of vancomycin group antibiotics	-1.36417	-0.130193	0.0100016	0.00388522	0.00425214	0.104753	0.842478	0.123781	Ns	Ns
A	skin	Environmental Information Processing	Membrane transport	ABC transporters	0.117528	-0.0184501	0.00838955	0.0091016	0.00921875	0.000857616	0.697261	0.00577498	Up	Ns
A	skin	Environmental Information Processing	Signal transduction	Two-component system	-0.383872	-0.0741364	0.00502119	0.00384813	0.00405105	0.0864357	0.304206	0.117149	Ns	Ns
A	skin	Cellular Processes	Cell motility	Bacterial chemotaxis	-0.8325	-0.123943	0.00761645	0.00427706	0.00466075	0.467878	0.610832	0.514068	Ns	Ns
A	skin	Cellular Processes	Cell motility	Flagellar assembly	-1.60912	-0.375622	0.00385358	0.00126319	0.00163887	0.43588	0.529401	0.496514	Ns	Ns
A	skin	Environmental Information Processing	Membrane transport	Phosphotransferase system (PTS)	0.52792	0.0193392	0.00879528	0.0126815	0.0125126	0.0760693	0.884759	0.0869342	Ns	Ns
A	skin	Genetic Information Processing	Translation	Ribosome biogenesis in eukaryotes	0.669056	-0.0405814	0.00056747	0.000902295	0.000928036	0.05589	0.576452	0.0538172	Ns	Ns
A	skin	Genetic Information Processing	Translation	Ribosome	0.369513	-0.00335221	0.0123761	0.0159888	0.016026	0.0442617	0.916483	0.0369991	Up	Ns
A	skin	Genetic Information Processing	Folding, sorting and degradation	RNA degradation	0.114412	-0.0175594	0.00555386	0.00601224	0.00608587	9.72697e-05	0.527349	1.27568e-05	Ns	Ns
A	skin	Genetic Information Processing	Transcription	RNA polymerase	-0.472346	-0.0253601	0.00747988	0.00539144	0.00548705	0.102309	0.610889	0.111975	Ns	Ns
A	skin	Genetic Information Processing	Replication and repair	DNA replication	0.193694	-6.29093e-05	0.0101393	0.0115962	0.0115967	0.00718788	0.998231	0.00630731	Up	Ns
A	skin	Genetic Information Processing	Transcription	Spliceosome	-0.936039	2.10032	8.64e-07	4.51583e-07	1.05312e-07	0.534024	0.258315	0.283173	Ns	Ns
A	skin	Genetic Information Processing	Folding, sorting and degradation	Proteasome	1.32621	-0.0339529	0.000513063	0.00128647	0.00131711	0.0636502	0.859348	0.0628395	Ns	Ns
A	skin	Genetic Information Processing	Folding, sorting and degradation	Protein export	0.153917	-0.0193616	0.0132376	0.0147279	0.0149269	0.000653481	0.562552	0.000165408	Up	Ns
A	skin	Environmental Information Processing	Membrane transport	Bacterial secretion system	0.302501	-0.0585639	0.00594492	0.00733175	0.00763549	0.043351	0.273969	0.0207456	Up	Ns
A	skin	Genetic Information Processing	Replication and repair	Base excision repair	0.274707	-0.0373242	0.00834806	0.010099	0.0103637	0.00404432	0.445331	0.00234719	Up	Ns
A	skin	Genetic Information Processing	Replication and repair	Nucleotide excision repair	0.345225	-0.0213894	0.00644794	0.00819113	0.00831348	0.0254464	0.643992	0.0224166	Up	Ns
A	skin	Genetic Information Processing	Replication and repair	Mismatch repair	0.147868	0.000322327	0.0122711	0.0135955	0.0135925	0.00262365	0.993493	0.00227837	Up	Ns
A	skin	Genetic Information Processing	Replication and repair	Homologous recombination	0.369609	-0.017185	0.0112004	0.0144709	0.0146443	0.0468905	0.507627	0.0382695	Up	Ns
A	skin	Genetic Information Processing	Replication and repair	Non-homologous end-joining	-0.728142	-0.289708	0.000462281	0.00027907	0.000341133	0.625169	0.705049	0.741814	Ns	Ns
A	skin	Environmental Information Processing	Signal transduction	Plant hormone signal transduction	-1.46728	-1.54148	7.37333e-08	2.66667e-08	7.7625e-08	0.411055	0.392499	0.955346	Ns	Ns
A	skin	Environmental Information Processing	Signaling molecules and interaction	Neuroactive ligand-receptor interaction	1.49552	-1.43317	8.26667e-08	2.33092e-07	6.29438e-07	0.515248	0.486402	0.305531	Ns	Ns
A	skin	Cellular Processes	Cell growth and death	Cell cycle - Caulobacter	-0.05131	-0.0263395	0.0124556	0.0120204	0.0122419	0.415351	0.380544	0.677335	Ns	Ns
A	skin	Cellular Processes	Cell growth and death	Meiosis - yeast	-1.01646	-0.872037	3.34967e-05	1.65583e-05	3.03058e-05	0.463987	0.185969	0.887724	Ns	Ns
A	skin	Genetic Information Processing	Folding, sorting and degradation	Sulfur relay system	-0.103705	-0.0174335	0.0150442	0.0140007	0.014171	0.42183	0.789915	0.484462	Ns	Ns
A	skin	Genetic Information Processing	Folding, sorting and degradation	Protein processing in endoplasmic reticulum	0.653611	-0.0462744	0.000174391	0.000274335	0.000283277	0.151701	0.685575	0.138769	Ns	Ns
A	skin	Cellular Processes	Transport and catabolism	Lysosome	-2.83988	#DIV/0!	0.0005486	7.66245e-05	0	0.480989	0.338801	0.42265	Ns	Ns
A	skin	Cellular Processes	Transport and catabolism	Endocytosis	1.06657	1.24019	1.41e-06	2.95317e-06	1.25012e-06	0.568239	0.475826	0.925187	Ns	Ns
A	skin	Cellular Processes	Transport and catabolism	Phagosome	-6.95115	#DIV/0!	2.20667e-06	1.78333e-08	0	0.425774	0.338801	0.42265	Ns	Ns
A	skin	Cellular Processes	Transport and catabolism	Peroxisome	-0.127414	-0.0748796	0.00387135	0.00354411	0.00373292	0.166557	0.269868	0.495286	Ns	Ns
A	skin	Cellular Processes	Cell growth and death	Apoptosis	-0.621271	-0.511939	0.000111272	7.23375e-05	0.000103151	0.52856	0.423717	0.897344	Ns	Ns
A	skin	Environmental Information Processing	Signal transduction	Wnt signaling pathway	0.514573	#DIV/0!	6.3e-08	9e-08	0	0.810588	0.338801	0.42265	Ns	Ns
A	skin	Organismal Systems	Development and regeneration	Dorso-ventral axis formation	-0.0722889	#DIV/0!	8.86667e-07	8.43333e-07	0	0.969308	0.170895	0.42265	Ns	Ns
A	skin	Organismal Systems	Immune system	NOD-like receptor signaling pathway	-3.87523	-0.12025	0.000735494	5.0121e-05	5.44777e-05	0.155682	0.882234	0.157226	Ns	Ns
A	skin	Organismal Systems	Environmental adaptation	Plant-pathogen interaction	0.178985	-0.0981082	0.00115898	0.00131207	0.00140439	0.416388	0.285687	0.236897	Ns	Ns
A	skin	Organismal Systems	Endocrine system	Insulin signaling pathway	-0.25307	-0.0851276	0.000600212	0.000503644	0.000534256	0.0808897	0.625224	0.132196	Ns	Ns
A	skin	Organismal Systems	Digestive system	Protein digestion and absorption	-0.798935	-0.349119	4.37333e-05	2.51367e-05	3.20188e-05	0.518681	0.579444	0.669973	Ns	Ns
A	skin	Human Diseases	Infectious disease: bacterial	Bacterial invasion of epithelial cells	-1.82056	-0.00213704	7.5107e-05	2.12637e-05	2.12952e-05	0.425334	0.998057	0.425408	Ns	Ns
A	skin	Human Diseases	Infectious disease: bacterial	Vibrio cholerae infection	-1.59107	-1.16173	8.87e-06	2.94417e-06	6.58688e-06	0.461425	0.37127	0.777406	Ns	Ns
A	skin	Human Diseases	Infectious disease: bacterial	Epithelial cell signaling in Helicobacter pylori infection	-0.937871	0.136877	0.000593606	0.000309864	0.000281817	0.137939	0.839804	0.101466	Ns	Ns
A	skin	Human Diseases	Infectious disease: parasitic	African trypanosomiasis	-1.21721	-0.116365	0.000124871	5.37087e-05	5.82203e-05	0.348473	0.897854	0.382927	Ns	Ns
A	skin	Human Diseases	Infectious disease: parasitic	Malaria	-0.659818	-0.395507	5.18333e-06	3.28083e-06	4.31562e-06	0.431591	0.673233	0.748594	Ns	Ns
A	skin	Human Diseases	Infectious disease: parasitic	Amoebiasis	-1.43586	0.4235	8.8852e-05	3.28421e-05	2.44875e-05	0.383203	0.565053	0.329811	Ns	Ns
A	skin	Human Diseases	Infectious disease: bacterial	Staphylococcus aureus infection	-0.6546	0.608121	0.00148554	0.00094369	0.000619109	0.382411	0.498998	0.146974	Ns	Ns
A	skin	Human Diseases	Immune disease	Systemic lupus erythematosus	-0.422791	1.47421	5.307e-06	3.95892e-06	1.42494e-06	0.790522	0.14304	0.46226	Ns	Ns
B	nose	Metabolism	Carbohydrate metabolism	Glycolysis / Gluconeogenesis	-0.545762	-0.525723	0.0141503	0.0096934	0.0139551	8.70503e-14	2.55763e-11	0.592682	Down	Down
B	nose	Metabolism	Carbohydrate metabolism	Citrate cycle (TCA cycle)	0.173706	-0.0990014	0.0119344	0.0134614	0.0144176	0.00365712	0.00552186	1.86249e-05	Up	Down
B	nose	Metabolism	Carbohydrate metabolism	Pentose phosphate pathway	-0.516478	-0.679461	0.0148239	0.010363	0.0165968	4.20799e-07	2.08573e-14	0.000155316	Down	Down
B	nose	Metabolism	Carbohydrate metabolism	Pentose and glucuronate interconversions	-0.324023	-0.55681	0.00520808	0.00416041	0.00612002	0.0375919	1.33203e-05	0.0660268	Down	Down
B	nose	Metabolism	Carbohydrate metabolism	Fructose and mannose metabolism	-0.57528	-1.01199	0.00676222	0.0045385	0.00915278	0.00800869	1.40771e-13	0.00212475	Down	Down
B	nose	Metabolism	Carbohydrate metabolism	Galactose metabolism	-0.824351	-1.1934	0.00723513	0.00408594	0.00934417	0.0165492	1.05106e-13	0.0445203	Down	Down
B	nose	Metabolism	Carbohydrate metabolism	Ascorbate and aldarate metabolism	-0.0214898	-0.215965	0.00420734	0.00414513	0.00481449	0.874892	0.0383198	0.208371	Ns	Down
B	nose	Metabolism	Lipid metabolism	Fatty acid biosynthesis	-0.0213638	0.332937	0.0185318	0.0182594	0.0144965	0.188847	3.15004e-05	1.37255e-05	Ns	Up
B	nose	Metabolism	Global and overview maps	Fatty acid metabolism	0.451282	0.596318	0.00841746	0.0115088	0.00761238	0.000846372	9.04858e-13	0.140181	Up	Up
B	nose	Metabolism	Lipid metabolism	Steroid biosynthesis	5.7223	1.14825	4.00175e-06	0.000211268	9.53181e-05	1.01968e-11	0.000300129	0.00198167	Up	Up
B	nose	Metabolism	Lipid metabolism	Primary bile acid biosynthesis	-0.986756	-0.484121	0.000874483	0.000441274	0.000617225	0.217793	0.16231	0.438652	Ns	Ns
B	nose	Metabolism	Lipid metabolism	Secondary bile acid biosynthesis	-2.14302	-1.42702	0.00778182	0.00176185	0.00473743	0.0951329	0.0119409	0.324449	Ns	Down
B	nose	Metabolism	Metabolism of cofactors and vitamins	Ubiquinone and other terpenoid-quinone biosynthesis	-0.0730339	-0.306396	0.00643001	0.00611261	0.00755894	0.231071	1.85758e-05	0.00410292	Ns	Down
B	nose	Metabolism	Lipid metabolism	Steroid hormone biosynthesis	2.68399	0.509021	4.1975e-05	0.000269744	0.000189549	1.91215e-05	0.144199	0.00152191	Up	Ns
B	nose	Metabolism	Energy metabolism	Oxidative phosphorylation	0.280484	0.152988	0.00528727	0.00642193	0.00577579	0.000402254	0.006337	0.0427004	Up	Up
B	nose	Metabolism	Energy metabolism	Photosynthesis	1.02776	1.73661	0.00214102	0.00436523	0.0013099	0.169924	1.36698e-05	0.567973	Ns	Up
B	nose	Metabolism	Energy metabolism	Photosynthesis - antenna proteins	1.62943	0.33502	1.37e-05	4.23867e-05	3.3603e-05	0.0290861	0.606321	0.28019	Up	Ns
B	nose	Metabolism	Nucleotide metabolism	Purine metabolism	-0.185052	-0.368261	0.00838436	0.00737503	0.00951966	0.101435	9.85175e-12	0.0724502	Ns	Down
B	nose	Metabolism	Nucleotide metabolism	Pyrimidine metabolism	-0.249506	-0.35881	0.0105224	0.00885128	0.0113506	0.0253786	2.53524e-12	0.137778	Down	Down
B	nose	Metabolism	Amino acid metabolism	Alanine, aspartate and glutamate metabolism	-0.258963	-0.311404	0.0147435	0.012321	0.0152893	0.00298934	2.62643e-07	0.276212	Down	Down
B	nose	Metabolism	Metabolism of terpenoids and polyketides	Tetracycline biosynthesis	-0.806499	2.3165	0.00387703	0.00221676	0.000445022	0.526649	0.0758234	0.223068	Ns	Ns
B	nose	Metabolism	Amino acid metabolism	Glycine, serine and threonine metabolism	-0.146734	-0.189461	0.0123214	0.0111299	0.0126918	0.0417178	5.68559e-10	0.391832	Down	Down
B	nose	Metabolism	Amino acid metabolism	Cysteine and methionine metabolism	-0.529009	-0.115101	0.0147083	0.0101933	0.0110399	0.00631137	0.00461817	0.00669629	Down	Down
B	nose	Metabolism	Amino acid metabolism	Valine, leucine and isoleucine degradation	0.546573	0.659693	0.00925251	0.0135143	0.00855475	1.85277e-09	4.26744e-17	0.0278058	Up	Up
B	nose	Metabolism	Metabolism of terpenoids and polyketides	Geraniol degradation	1.59076	1.73424	0.0043779	0.0131866	0.00396346	5.03377e-08	6.80853e-12	0.626925	Up	Up
B	nose	Metabolism	Amino acid metabolism	Valine, leucine and isoleucine biosynthesis	-0.0135211	-0.0124795	0.02111	0.0209131	0.0210948	0.378741	0.594095	0.9675	Ns	Ns
B	nose	Metabolism	Amino acid metabolism	Lysine biosynthesis	-0.091456	-0.236381	0.0130376	0.0122367	0.0144153	0.0414809	2.60477e-07	0.00225041	Down	Down
B	nose	Metabolism	Amino acid metabolism	Lysine degradation	0.390185	0.568844	0.00485288	0.00636	0.00428764	0.000672462	6.24857e-07	0.0792179	Up	Up
B	nose	Metabolism	Biosynthesis of other secondary metabolites	Penicillin and cephalosporin biosynthesis	0.170146	1.50221	0.0010085	0.00113474	0.000400577	0.714115	1.93784e-08	0.142569	Ns	Up
B	nose	Human Diseases	Drug resistance: antimicrobial	beta-Lactam resistance	-2.29626	-1.54644	0.00442215	0.000900309	0.00262975	1.95598e-05	0.0184411	0.0185416	Down	Down
B	nose	Metabolism	Amino acid metabolism	Arginine and proline metabolism	-0.467014	-0.171066	0.0094173	0.00681305	0.00767075	0.00535671	3.85283e-05	0.0106345	Down	Down
B	nose	Metabolism	Amino acid metabolism	Histidine metabolism	-0.14665	-0.220125	0.0136814	0.012359	0.0143962	0.0497525	0.000272277	0.277289	Down	Down
B	nose	Metabolism	Amino acid metabolism	Tyrosine metabolism	-0.142452	0.023595	0.00508836	0.00460994	0.00453516	0.474689	0.80518	0.435695	Ns	Ns
B	nose	Metabolism	Amino acid metabolism	Phenylalanine metabolism	0.323201	0.414816	0.0048663	0.00608825	0.00456689	0.00531946	7.31012e-06	0.390396	Up	Up
B	nose	Metabolism	Xenobiotics biodegradation and metabolism	Chlorocyclohexane and chlorobenzene degradation	1.02064	0.973902	0.00160679	0.00325988	0.0016597	0.0190846	6.40602e-07	0.910926	Up	Up
B	nose	Metabolism	Xenobiotics biodegradation and metabolism	Benzoate degradation	0.467885	0.798066	0.00381207	0.0052724	0.00303226	0.000134155	3.20643e-10	0.00979496	Up	Up
B	nose	Metabolism	Xenobiotics biodegradation and metabolism	Bisphenol degradation	1.60665	2.02175	0.00108915	0.00331693	0.000816825	0.132411	2.46915e-07	0.8238	Ns	Up
B	nose	Metabolism	Xenobiotics biodegradation and metabolism	Fluorobenzoate degradation	2.33479	2.37369	0.000611184	0.00308329	0.000594927	1.67514e-08	8.76987e-12	0.942729	Up	Up
B	nose	Metabolism	Amino acid metabolism	Tryptophan metabolism	0.138447	0.338931	0.00653209	0.00719	0.00568461	0.0188801	2.81276e-12	0.00560134	Up	Up
B	nose	Metabolism	Amino acid metabolism	Phenylalanine, tyrosine and tryptophan biosynthesis	0.0285279	-0.182905	0.0103034	0.0105092	0.0119297	0.732581	3.07851e-05	0.0488156	Ns	Down
B	nose	Metabolism	Metabolism of other amino acids	beta-Alanine metabolism	0.460457	1.87935	0.00687989	0.00946657	0.00257308	0.00298513	1.36384e-08	3.02038e-05	Up	Up
B	nose	Metabolism	Metabolism of other amino acids	Taurine and hypotaurine metabolism	-0.0629453	-0.196618	0.00727769	0.00696699	0.00798423	0.420967	0.000126286	0.107782	Ns	Down
B	nose	Metabolism	Metabolism of other amino acids	Phosphonate and phosphinate metabolism	-1.05431	-1.05828	0.00265177	0.0012769	0.00265908	0.00744563	9.62041e-05	0.983975	Down	Down
B	nose	Metabolism	Metabolism of other amino acids	Selenocompound metabolism	0.0108941	-0.0986037	0.0111343	0.0112187	0.0120123	0.771293	0.0926785	0.101957	Ns	Ns
B	nose	Metabolism	Metabolism of other amino acids	Cyanoamino acid metabolism	-1.01037	0.137333	0.00577661	0.00286762	0.00260724	0.0035975	0.814124	0.000446326	Down	Ns
B	nose	Metabolism	Metabolism of other amino acids	Glutathione metabolism	0.684673	0.41678	0.00683288	0.0109828	0.00822712	1.84598e-12	4.18958e-06	0.00440314	Up	Up
B	nose	Metabolism	Carbohydrate metabolism	Starch and sucrose metabolism	-0.789634	-0.839022	0.0076428	0.00442129	0.00790897	2.09215e-05	5.63368e-13	0.351482	Down	Down
B	nose	Metabolism	Glycan biosynthesis and metabolism	N-Glycan biosynthesis	0.729119	0.0466646	0.0003488	0.00057818	0.000559778	0.121167	0.772296	0.146241	Ns	Ns
B	nose	Metabolism	Glycan biosynthesis and metabolism	Other glycan degradation	-0.783361	-1.89059	0.00217248	0.00126224	0.00468023	0.118513	7.42655e-06	0.00258176	Ns	Down
B	nose	Metabolism	Carbohydrate metabolism	Amino sugar and nucleotide sugar metabolism	-0.559434	-0.767379	0.00916636	0.00622	0.0105875	0.0016047	2.85459e-19	0.014873	Down	Down
B	nose	Metabolism	Biosynthesis of other secondary metabolites	Streptomycin biosynthesis	0.207848	0.0260739	0.0109766	0.0126776	0.0124505	0.0220024	0.699637	0.0516438	Up	Ns
B	nose	Metabolism	Glycan biosynthesis and metabolism	Glycosaminoglycan degradation	-0.933207	-2.23835	0.000567826	0.000297366	0.00140314	0.0140481	0.000207394	0.00296395	Down	Down
B	nose	Metabolism	Glycan biosynthesis and metabolism	Lipopolysaccharide biosynthesis	3.25481	1.73854	0.00114161	0.0108972	0.00326562	5.3366e-17	2.75985e-10	0.00538966	Up	Up
B	nose	Metabolism	Glycan biosynthesis and metabolism	Peptidoglycan biosynthesis	-0.26456	-0.171777	0.0177435	0.0147706	0.0166383	0.0211147	1.02804e-05	0.206231	Down	Down
B	nose	Metabolism	Lipid metabolism	Glycerolipid metabolism	-0.403275	-0.398135	0.00580627	0.00439035	0.00578562	0.000298354	9.70979e-05	0.949101	Down	Down
B	nose	Metabolism	Carbohydrate metabolism	Inositol phosphate metabolism	-0.454928	-0.471953	0.00378558	0.00276175	0.00383051	0.0552227	0.00115213	0.920511	Ns	Down
B	nose	Metabolism	Lipid metabolism	Glycerophospholipid metabolism	-0.24499	-0.174595	0.00691875	0.00583819	0.00658926	0.0154105	0.00127761	0.314045	Down	Down
B	nose	Metabolism	Lipid metabolism	Linoleic acid metabolism	-0.0575307	0.625283	0.00203364	0.00195414	0.00126686	0.832564	0.00773753	0.111314	Ns	Up
B	nose	Metabolism	Lipid metabolism	Sphingolipid metabolism	-0.547586	-1.1547	0.000657313	0.000449709	0.00100122	0.034828	0.00117682	0.0373349	Down	Down
B	nose	Metabolism	Carbohydrate metabolism	Pyruvate metabolism	-0.230298	-0.0562845	0.0152958	0.013039	0.0135578	4.71702e-07	0.236892	0.000614961	Down	Ns
B	nose	Metabolism	Xenobiotics biodegradation and metabolism	Dioxin degradation	-0.206316	0.997474	0.00381998	0.00331096	0.00165838	0.746004	8.30821e-05	0.228149	Ns	Up
B	nose	Metabolism	Xenobiotics biodegradation and metabolism	Xylene degradation	1.22434	1.01224	0.000616475	0.00144039	0.000714108	0.277507	0.00541178	0.886718	Ns	Up
B	nose	Metabolism	Xenobiotics biodegradation and metabolism	Toluene degradation	1.1671	0.660471	0.00261551	0.0058734	0.00371594	0.0353697	0.00559571	0.361132	Up	Up
B	nose	Metabolism	Xenobiotics biodegradation and metabolism	Polycyclic aromatic hydrocarbon degradation	0.280308	2.4242	0.000637394	0.000774085	0.000144222	0.594495	1.04638e-08	0.114275	Ns	Up
B	nose	Metabolism	Xenobiotics biodegradation and metabolism	Chloroalkane and chloroalkene degradation	0.426252	1.55207	0.00433147	0.00582037	0.00198487	0.593837	3.18624e-06	0.422264	Ns	Up
B	nose	Metabolism	Xenobiotics biodegradation and metabolism	Aminobenzoate degradation	-0.532737	0.0784842	0.00465754	0.00321949	0.00304903	0.0498988	0.473874	0.0296193	Down	Ns
B	nose	Metabolism	Carbohydrate metabolism	Glyoxylate and dicarboxylate metabolism	0.532982	0.464176	0.00724266	0.0104795	0.00759645	8.84044e-08	3.03028e-12	0.194709	Up	Up
B	nose	Metabolism	Xenobiotics biodegradation and metabolism	Nitrotoluene degradation	1.74024	1.74278	0.00074518	0.00248957	0.000743868	0.00209307	1.2673e-11	0.995789	Up	Up
B	nose	Metabolism	Carbohydrate metabolism	Propanoate metabolism	0.106197	0.209981	0.0106225	0.011434	0.00988521	0.0782504	1.38877e-07	0.0951386	Ns	Up
B	nose	Metabolism	Xenobiotics biodegradation and metabolism	Styrene degradation	0.349526	0.986423	0.00362687	0.00462115	0.00233242	0.190024	1.22645e-05	0.114738	Ns	Up
B	nose	Metabolism	Carbohydrate metabolism	Butanoate metabolism	0.0728697	0.156338	0.0102929	0.0108261	0.0097143	0.0606646	0.000722534	0.0989317	Ns	Up
B	nose	Metabolism	Carbohydrate metabolism	C5-Branched dibasic acid metabolism	0.013077	-0.0805355	0.0177311	0.0178926	0.0189198	0.59028	0.0503969	0.0340874	Ns	Ns
B	nose	Metabolism	Metabolism of cofactors and vitamins	One carbon pool by folate	-0.00720579	-0.378239	0.0130337	0.0129688	0.0168563	0.951793	1.00592e-07	0.0209318	Ns	Down
B	nose	Metabolism	Energy metabolism	Methane metabolism	-0.194009	-0.285875	0.00402135	0.00351535	0.00428574	0.011809	1.1233e-09	0.0780613	Down	Down
B	nose	Metabolism	Energy metabolism	Carbon fixation in photosynthetic organisms	-0.00288541	-0.194612	0.0111487	0.0111264	0.0127332	0.950117	3.17017e-07	0.00576946	Ns	Down
B	nose	Metabolism	Energy metabolism	Carbon fixation pathways in prokaryotes	0.326575	0.154146	0.0107624	0.0134964	0.0121288	0.00435558	0.0683171	0.100983	Up	Ns
B	nose	Metabolism	Metabolism of cofactors and vitamins	Thiamine metabolism	-0.468365	-0.587641	0.0156424	0.0113061	0.0169906	0.00660897	5.93701e-11	0.165087	Down	Down
B	nose	Metabolism	Metabolism of cofactors and vitamins	Riboflavin metabolism	0.146939	-0.195646	0.0064316	0.00712118	0.00815544	0.081602	0.000135051	0.00123167	Ns	Down
B	nose	Metabolism	Metabolism of cofactors and vitamins	Vitamin B6 metabolism	0.0279003	-0.287201	0.00966421	0.00985292	0.0120232	0.751698	3.18905e-07	0.0128311	Ns	Down
B	nose	Metabolism	Metabolism of cofactors and vitamins	Nicotinate and nicotinamide metabolism	-0.236005	-0.169841	0.0118808	0.0100879	0.0113482	0.0328042	0.00520603	0.423278	Down	Down
B	nose	Metabolism	Metabolism of cofactors and vitamins	Pantothenate and CoA biosynthesis	-0.0380035	-0.114141	0.0167017	0.0162675	0.0176068	0.431028	0.0044469	0.179532	Ns	Down
B	nose	Metabolism	Metabolism of cofactors and vitamins	Biotin metabolism	-0.343706	-0.656981	0.0134435	0.0105937	0.0167039	0.0243048	3.56514e-09	0.0112785	Down	Down
B	nose	Metabolism	Metabolism of cofactors and vitamins	Lipoic acid metabolism	-0.18131	-0.297435	0.0174157	0.015359	0.0188755	0.0475747	0.000832645	0.198643	Down	Down
B	nose	Metabolism	Metabolism of cofactors and vitamins	Folate biosynthesis	-0.299586	-0.472593	0.0132502	0.0107656	0.0149383	0.0549583	3.8588e-08	0.133189	Ns	Down
B	nose	Metabolism	Xenobiotics biodegradation and metabolism	Atrazine degradation	-0.478125	-0.657138	0.000910776	0.000653855	0.0010311	0.749849	0.307557	0.885772	Ns	Ns
B	nose	Metabolism	Metabolism of cofactors and vitamins	Retinol metabolism	2.02737	0.838993	0.000238704	0.000973102	0.000543997	0.0428372	0.0785701	0.338377	Up	Ns
B	nose	Metabolism	Metabolism of terpenoids and polyketides	Terpenoid backbone biosynthesis	0.0159463	-0.20414	0.0122053	0.012341	0.0142168	0.796487	0.000926929	0.0131383	Ns	Down
B	nose	Metabolism	Metabolism of terpenoids and polyketides	Limonene and pinene degradation	1.90101	1.41153	0.001573	0.00587477	0.0022084	0.0714271	1.43254e-06	0.722591	Ns	Up
B	nose	Metabolism	Metabolism of terpenoids and polyketides	Carotenoid biosynthesis	0.876575	-0.325941	0.000675543	0.00124031	0.0015547	0.287538	0.296891	0.142385	Ns	Ns
B	nose	Metabolism	Metabolism of terpenoids and polyketides	Zeatin biosynthesis	0.0239848	-0.295172	0.00412176	0.00419086	0.00514231	0.816684	5.35653e-07	0.0229261	Ns	Down
B	nose	Metabolism	Energy metabolism	Nitrogen metabolism	-0.361925	-0.267292	0.00749519	0.0058322	0.00701933	4.15436e-05	2.37854e-08	0.0152925	Down	Down
B	nose	Metabolism	Energy metabolism	Sulfur metabolism	-0.188525	-0.281906	0.00959348	0.0084183	0.010235	0.0436929	0.00131751	0.299837	Down	Down
B	nose	Metabolism	Xenobiotics biodegradation and metabolism	Caprolactam degradation	2.20581	0.77185	0.00113726	0.00524657	0.00307274	7.52297e-13	0.000380524	0.000955389	Up	Up
B	nose	Metabolism	Biosynthesis of other secondary metabolites	Flavonoid biosynthesis	4.84547	2.78232	1.359e-05	0.000390708	5.67924e-05	5.24833e-13	1.06574e-15	0.0169229	Up	Up
B	nose	Metabolism	Biosynthesis of other secondary metabolites	Isoflavonoid biosynthesis	-1.62756	5.46226	0.000873115	0.00028257	6.40947e-06	0.0236942	2.41896e-11	0.00851217	Down	Up
B	nose	Metabolism	Biosynthesis of other secondary metabolites	Tropane, piperidine and pyridine alkaloid biosynthesis	0.115959	1.73796	0.00431634	0.0046776	0.00140232	0.299301	2.74839e-06	5.93763e-05	Ns	Up
B	nose	Metabolism	Biosynthesis of other secondary metabolites	Betalain biosynthesis	6.11459	3.78717	9e-06	0.000623617	4.51717e-05	1.05301e-11	4.32964e-13	0.35173	Up	Up
B	nose	Genetic Information Processing	Translation	Aminoacyl-tRNA biosynthesis	-0.133706	-0.239371	0.0149875	0.0136609	0.0161264	0.110683	7.73518e-07	0.155863	Ns	Down
B	nose	Metabolism	Xenobiotics biodegradation and metabolism	Metabolism of xenobiotics by cytochrome P450	1.32406	3.90674	0.0026278	0.00657922	0.000438659	0.0262283	1.15555e-16	0.110284	Up	Up
B	nose	Metabolism	Xenobiotics biodegradation and metabolism	Drug metabolism - other enzymes	-0.682214	0.166781	0.0120702	0.00752226	0.00670104	0.00100486	0.595661	0.00285398	Down	Ns
B	nose	Metabolism	Lipid metabolism	Biosynthesis of unsaturated fatty acids	0.163983	0.448798	0.00589095	0.00660007	0.00483556	0.0664195	1.67855e-07	0.0148889	Ns	Up
B	nose	Metabolism	Metabolism of terpenoids and polyketides	Biosynthesis of ansamycins	0.00114823	-0.148971	0.0223991	0.0224169	0.0248554	0.987554	0.162193	0.223975	Ns	Ns
B	nose	Metabolism	Metabolism of terpenoids and polyketides	Biosynthesis of siderophore group nonribosomal peptides	-1.76685	-1.07933	0.00292624	0.000859873	0.00181696	0.00253928	0.000466439	0.00519591	Down	Down
B	nose	Metabolism	Metabolism of terpenoids and polyketides	Biosynthesis of vancomycin group antibiotics	0.626762	0.730939	0.0124752	0.0192629	0.0116061	0.000923608	1.10437e-05	0.555138	Up	Up
B	nose	Environmental Information Processing	Membrane transport	ABC transporters	-0.0632084	-0.148648	0.0085951	0.00822666	0.0091195	0.0123614	0.0308696	0.190227	Down	Down
B	nose	Environmental Information Processing	Signal transduction	Two-component system	0.0851609	0.4441	0.00540299	0.00573153	0.00421292	0.396564	6.27275e-05	0.0251	Ns	Up
B	nose	Cellular Processes	Cell motility	Bacterial chemotaxis	0.941153	2.24176	0.0103651	0.0199017	0.00420778	0.103348	7.09359e-16	0.233926	Ns	Up
B	nose	Cellular Processes	Cell motility	Flagellar assembly	0.959722	2.42288	0.00589418	0.0114638	0.00213781	0.137621	3.94196e-13	0.270032	Ns	Up
B	nose	Environmental Information Processing	Membrane transport	Phosphotransferase system (PTS)	-2.00977	-2.13814	0.00743053	0.00184509	0.00812197	9.20007e-07	7.8006e-10	0.262911	Down	Down
B	nose	Genetic Information Processing	Translation	Ribosome biogenesis in eukaryotes	0.195511	-0.49006	0.000503228	0.000576261	0.00080936	0.290585	1.33064e-06	0.00492552	Ns	Down
B	nose	Genetic Information Processing	Translation	Ribosome	0.0209084	-0.295099	0.0124117	0.0125929	0.0154511	0.842698	4.0201e-07	0.0256087	Ns	Down
B	nose	Genetic Information Processing	Folding, sorting and degradation	RNA degradation	-0.0627541	-0.165996	0.00567776	0.00543608	0.00609896	0.179128	4.35307e-06	0.0451266	Ns	Down
B	nose	Genetic Information Processing	Transcription	RNA polymerase	-0.0405447	0.246513	0.008275	0.00804568	0.00678196	0.457098	1.80338e-05	0.00266399	Ns	Up
B	nose	Genetic Information Processing	Replication and repair	DNA replication	-0.0948192	-0.301445	0.0108163	0.0101283	0.0124818	0.231081	8.03804e-08	0.0233966	Ns	Down
B	nose	Genetic Information Processing	Folding, sorting and degradation	Proteasome	-1.78457	-3.61422	0.000170282	4.94267e-05	0.00060527	0.160357	3.92606e-07	0.000770354	Ns	Down
B	nose	Genetic Information Processing	Folding, sorting and degradation	Protein export	-0.137492	-0.320861	0.0143292	0.0130266	0.0162713	0.180162	4.27207e-07	0.0725962	Ns	Down
B	nose	Environmental Information Processing	Membrane transport	Bacterial secretion system	0.694753	0.280567	0.00642665	0.0104022	0.0085638	0.000504748	5.36764e-05	0.00246858	Up	Up
B	nose	Genetic Information Processing	Replication and repair	Base excision repair	0.0280539	-0.252159	0.00867749	0.00884788	0.0105377	0.785651	2.37763e-06	0.0378839	Ns	Down
B	nose	Genetic Information Processing	Replication and repair	Nucleotide excision repair	-0.0380335	-0.323334	0.0063763	0.0062104	0.00777056	0.70392	0.000116881	0.0261407	Ns	Down
B	nose	Genetic Information Processing	Replication and repair	Mismatch repair	-0.0112198	-0.206464	0.013427	0.013323	0.0153728	0.88331	7.18535e-07	0.0474802	Ns	Down
B	nose	Genetic Information Processing	Replication and repair	Homologous recombination	0.00338703	-0.346951	0.011527	0.0115541	0.0146953	0.972111	4.43489e-10	0.0141961	Ns	Down
B	nose	Genetic Information Processing	Replication and repair	Non-homologous end-joining	0.583693	1.50053	0.00057721	0.000865054	0.00030573	0.305659	1.52678e-05	0.325305	Ns	Up
B	nose	Environmental Information Processing	Signaling molecules and interaction	Neuroactive ligand-receptor interaction	-4.69481	-5.00424	1.2939e-05	4.996e-07	1.60343e-05	0.125408	0.0115489	0.710225	Ns	Down
B	nose	Cellular Processes	Cell growth and death	Cell cycle - Caulobacter	0.0632807	0.100892	0.0130264	0.0136105	0.0126912	0.0178874	0.000744726	0.224221	Up	Up
B	nose	Cellular Processes	Cell growth and death	Meiosis - yeast	2.04069	1.16872	5.1251e-05	0.000210868	9.37974e-05	0.00288387	0.00478634	0.286623	Up	Up
B	nose	Genetic Information Processing	Folding, sorting and degradation	Sulfur relay system	-0.313386	-0.239964	0.0169659	0.0136533	0.016124	0.0103034	0.00011026	0.323649	Down	Down
B	nose	Genetic Information Processing	Folding, sorting and degradation	Protein processing in endoplasmic reticulum	1.6364	1.30824	0.000133033	0.000413584	0.00016701	0.00151216	1.30286e-10	0.41312	Up	Up
B	nose	Cellular Processes	Transport and catabolism	Lysosome	0.318576	0.198306	2.2575e-05	2.81533e-05	2.45376e-05	0.837394	0.896563	0.954065	Ns	Ns
B	nose	Cellular Processes	Transport and catabolism	Endocytosis	-4.82906	-5.14053	9.255e-06	3.256e-07	1.14852e-05	0.146644	0.0743793	0.769361	Ns	Ns
B	nose	Cellular Processes	Transport and catabolism	Peroxisome	-0.0612875	0.00167222	0.00399434	0.00382821	0.00382378	0.242241	0.980173	0.372699	Ns	Ns
B	nose	Cellular Processes	Cell growth and death	Apoptosis	3.30953	2.23309	6.9275e-05	0.000686821	0.000146089	3.39694e-12	1.98148e-13	0.0128604	Up	Up
B	nose	Organismal Systems	Endocrine system	Renin-angiotensin system	1.79728	2.26996	4.5025e-05	0.000156491	3.24462e-05	1.68517e-07	1.35922e-08	0.416601	Up	Up
B	nose	Organismal Systems	Immune system	NOD-like receptor signaling pathway	-0.776875	2.31349	0.000688571	0.00040187	8.08457e-05	0.21034	1.57848e-06	0.0416499	Ns	Up
B	nose	Organismal Systems	Environmental adaptation	Plant-pathogen interaction	0.566357	0.333914	0.00132039	0.00195521	0.00155123	0.00166238	0.0193405	0.194602	Up	Up
B	nose	Organismal Systems	Endocrine system	Insulin signaling pathway	0.0899376	0.717099	0.000576874	0.000613981	0.000373496	0.360633	0.00240709	0.0132249	Ns	Up
B	nose	Organismal Systems	Digestive system	Protein digestion and absorption	1.86891	1.5782	3.825e-05	0.00013971	4.67888e-05	3.34137e-06	1.234e-06	0.572415	Up	Up
B	nose	Human Diseases	Infectious disease: bacterial	Bacterial invasion of epithelial cells	-1.20999	0.14632	0.000140282	6.064e-05	5.47914e-05	0.385808	0.816165	0.36381	Ns	Ns
B	nose	Human Diseases	Infectious disease: bacterial	Vibrio cholerae infection	2.75192	1.67751	3.617e-06	2.43647e-05	7.61695e-06	0.156608	0.246773	0.254306	Ns	Ns
B	nose	Human Diseases	Infectious disease: bacterial	Epithelial cell signaling in Helicobacter pylori infection	-0.0217392	0.320831	0.000828814	0.000816419	0.000653632	0.82787	0.0780063	0.0957902	Ns	Ns
B	nose	Human Diseases	Infectious disease: parasitic	African trypanosomiasis	0.126159	0.464283	0.000205172	0.000223922	0.000162306	0.762944	0.289076	0.601495	Ns	Ns
B	nose	Human Diseases	Infectious disease: parasitic	Amoebiasis	0.335477	1.71219	0.000184302	0.000232552	7.09738e-05	0.493452	2.73035e-07	0.163766	Ns	Up
B	nose	Human Diseases	Infectious disease: bacterial	Staphylococcus aureus infection	-2.19974	-2.18139	0.00238747	0.000519698	0.0023573	0.00227212	0.0050764	0.962167	Down	Down
B	nose	Human Diseases	Immune disease	Systemic lupus erythematosus	1.06252	-1.45467	1.1575e-06	2.41753e-06	6.62632e-06	0.0813866	0.260376	0.148126	Ns	Ns
B	skin	Metabolism	Carbohydrate metabolism	Glycolysis / Gluconeogenesis	-0.552823	-0.482682	0.014056	0.00958175	0.0133889	0.007222	7.06861e-07	0.477694	Down	Down
B	skin	Metabolism	Carbohydrate metabolism	Citrate cycle (TCA cycle)	0.0640183	-0.123432	0.0128734	0.0134575	0.0146596	0.631271	0.0637197	0.212374	Ns	Ns
B	skin	Metabolism	Carbohydrate metabolism	Pentose phosphate pathway	-0.408041	-0.681461	0.0138199	0.0104153	0.0167037	0.13468	8.48216e-08	0.186704	Ns	Down
B	skin	Metabolism	Carbohydrate metabolism	Pentose and glucuronate interconversions	-0.585173	-0.885304	0.00633228	0.00422091	0.00779666	0.0146132	1.83506e-08	0.0340412	Down	Down
B	skin	Metabolism	Carbohydrate metabolism	Fructose and mannose metabolism	-0.515062	-1.0109	0.00644575	0.0045105	0.00908943	0.218738	3.47415e-07	0.120881	Ns	Down
B	skin	Metabolism	Carbohydrate metabolism	Galactose metabolism	-0.9473	-1.14754	0.00766419	0.00397467	0.00880534	0.0205863	6.00257e-08	0.303638	Down	Down
B	skin	Metabolism	Carbohydrate metabolism	Ascorbate and aldarate metabolism	-0.223901	-0.41004	0.00467082	0.00399937	0.00531406	0.00154917	0.000910182	0.0754647	Down	Down
B	skin	Metabolism	Lipid metabolism	Fatty acid biosynthesis	-0.0877441	0.236604	0.0192173	0.0180833	0.0153481	0.510039	0.000813661	0.0762322	Ns	Up
B	skin	Metabolism	Global and overview maps	Fatty acid metabolism	0.342273	0.48396	0.00911629	0.0115572	0.00826354	0.0777612	2.80862e-05	0.47496	Ns	Up
B	skin	Metabolism	Lipid metabolism	Steroid biosynthesis	2.85382	0.127538	3.10825e-05	0.000224699	0.000205688	0.000260425	0.72415	0.00453326	Up	Ns
B	skin	Metabolism	Lipid metabolism	Primary bile acid biosynthesis	0.0143272	-0.553812	0.000407527	0.000411594	0.000604204	0.975333	0.135595	0.26097	Ns	Ns
B	skin	Metabolism	Lipid metabolism	Secondary bile acid biosynthesis	-1.2315	-1.38094	0.00249494	0.00106253	0.00276724	0.279831	0.0525016	0.846386	Ns	Ns
B	skin	Metabolism	Metabolism of cofactors and vitamins	Ubiquinone and other terpenoid-quinone biosynthesis	-0.182482	-0.255756	0.0070049	0.00617262	0.00736986	0.019318	0.00174889	0.349404	Down	Down
B	skin	Metabolism	Lipid metabolism	Steroid hormone biosynthesis	2.48211	-0.0890504	5.7225e-05	0.000319724	0.000340081	1.05901e-06	0.799991	0.00101015	Up	Ns
B	skin	Metabolism	Energy metabolism	Oxidative phosphorylation	0.0626672	-0.00710307	0.00626013	0.00653804	0.00657031	0.510835	0.918423	0.539316	Ns	Ns
B	skin	Metabolism	Energy metabolism	Photosynthesis	0.11716	0.315634	0.00402302	0.00436336	0.00350595	0.279817	0.0846715	0.345935	Ns	Ns
B	skin	Metabolism	Energy metabolism	Photosynthesis - antenna proteins	-0.182009	0.572717	5.79893e-05	5.11161e-05	3.43679e-05	0.849375	0.315099	0.547383	Ns	Ns
B	skin	Metabolism	Nucleotide metabolism	Purine metabolism	-0.132273	-0.210296	0.00799428	0.00729393	0.00843853	0.0294909	2.08602e-07	0.102316	Down	Down
B	skin	Metabolism	Nucleotide metabolism	Pyrimidine metabolism	-0.201258	-0.223535	0.0101626	0.00883936	0.0103208	0.0245608	2.91701e-05	0.719826	Down	Down
B	skin	Metabolism	Amino acid metabolism	Alanine, aspartate and glutamate metabolism	-0.235242	-0.189422	0.0146297	0.0124286	0.0141724	0.000111462	8.81415e-07	0.141268	Down	Down
B	skin	Metabolism	Amino acid metabolism	Glycine, serine and threonine metabolism	-0.242521	-0.171807	0.0129592	0.010954	0.0123393	6.24514e-05	5.23199e-05	0.0435638	Down	Down
B	skin	Metabolism	Amino acid metabolism	Cysteine and methionine metabolism	-0.450171	-0.0184519	0.0139091	0.0101808	0.0103119	0.0292354	0.720669	0.0248822	Down	Ns
B	skin	Metabolism	Amino acid metabolism	Valine, leucine and isoleucine degradation	0.30907	0.499818	0.0108262	0.0134127	0.00948542	0.0593701	9.95434e-06	0.265839	Ns	Up
B	skin	Metabolism	Metabolism of terpenoids and polyketides	Geraniol degradation	1.15331	0.669514	0.00591218	0.0131501	0.00826771	4.72005e-12	4.69456e-08	0.000680118	Up	Up
B	skin	Metabolism	Amino acid metabolism	Valine, leucine and isoleucine biosynthesis	-0.0279313	0.0785278	0.0211503	0.0207448	0.0196458	0.392887	0.00425171	0.0212684	Ns	Up
B	skin	Metabolism	Amino acid metabolism	Lysine biosynthesis	-0.0861758	-0.131431	0.0130835	0.0123249	0.0135004	0.251102	0.00128802	0.528449	Ns	Down
B	skin	Metabolism	Amino acid metabolism	Lysine degradation	0.175625	0.399259	0.0055383	0.00625526	0.00474303	0.342806	0.000102165	0.317393	Ns	Up
B	skin	Metabolism	Biosynthesis of other secondary metabolites	Penicillin and cephalosporin biosynthesis	0.899144	0.433976	0.000601407	0.0011216	0.000830228	0.00777543	0.0510571	0.192574	Up	Ns
B	skin	Human Diseases	Drug resistance: antimicrobial	beta-Lactam resistance	-3.26704	-1.32039	0.00402584	0.000418197	0.00104438	0.0125547	0.0262757	0.0153203	Down	Down
B	skin	Metabolism	Amino acid metabolism	Arginine and proline metabolism	-0.495441	-0.222282	0.00962301	0.00682604	0.0079631	0.00106314	2.32107e-07	0.00136312	Down	Down
B	skin	Metabolism	Amino acid metabolism	Histidine metabolism	-0.244979	-0.120482	0.0142198	0.0119991	0.0130442	8.12407e-06	0.0168606	0.00992385	Down	Down
B	skin	Metabolism	Amino acid metabolism	Tyrosine metabolism	-0.0188487	-0.0119241	0.00464256	0.0045823	0.00462033	0.517654	0.882843	0.932018	Ns	Ns
B	skin	Metabolism	Amino acid metabolism	Phenylalanine metabolism	0.133153	0.160181	0.00553847	0.00607397	0.00543567	0.0519586	0.00538127	0.702089	Ns	Up
B	skin	Metabolism	Xenobiotics biodegradation and metabolism	Chlorocyclohexane and chlorobenzene degradation	0.901073	0.778996	0.0017375	0.0032447	0.00189092	0.00250167	0.000113944	0.667866	Up	Up
B	skin	Metabolism	Xenobiotics biodegradation and metabolism	Benzoate degradation	0.224328	0.606675	0.00449475	0.00525091	0.00344832	0.388962	2.51925e-05	0.265623	Ns	Up
B	skin	Metabolism	Xenobiotics biodegradation and metabolism	Bisphenol degradation	-0.0565118	1.05321	0.00370672	0.00356433	0.00171764	0.951338	0.000873259	0.426317	Ns	Up
B	skin	Metabolism	Xenobiotics biodegradation and metabolism	Fluorobenzoate degradation	2.00073	1.1035	0.000760526	0.00304365	0.00141647	4.432e-07	1.64411e-05	0.04498	Up	Up
B	skin	Metabolism	Amino acid metabolism	Tryptophan metabolism	-0.050392	0.189046	0.00735635	0.00710383	0.00623138	0.673179	0.0074176	0.126698	Ns	Up
B	skin	Metabolism	Amino acid metabolism	Phenylalanine, tyrosine and tryptophan biosynthesis	0.0274471	0.0100146	0.010292	0.0104897	0.0104171	0.130508	0.627146	0.47723	Ns	Ns
B	skin	Metabolism	Metabolism of other amino acids	beta-Alanine metabolism	0.293085	0.835824	0.00761239	0.00932715	0.00522566	0.259729	2.01667e-05	0.153475	Ns	Up
B	skin	Metabolism	Metabolism of other amino acids	Taurine and hypotaurine metabolism	0.0670179	-0.00696979	0.00659609	0.00690973	0.00694319	0.345616	0.91615	0.402802	Ns	Ns
B	skin	Metabolism	Metabolism of other amino acids	Phosphonate and phosphinate metabolism	-0.703405	-0.730888	0.00196219	0.00120502	0.00199993	0.000511314	2.44158e-05	0.818469	Down	Down
B	skin	Metabolism	Metabolism of other amino acids	Selenocompound metabolism	0.157427	0.0500898	0.0100592	0.011219	0.0108362	0.0527776	0.471064	0.24269	Ns	Ns
B	skin	Metabolism	Metabolism of other amino acids	Cyanoamino acid metabolism	-0.733462	-0.376472	0.00542731	0.0032643	0.0042376	0.020187	0.385966	0.130235	Down	Ns
B	skin	Metabolism	Metabolism of other amino acids	Glutathione metabolism	0.605865	0.162159	0.00713197	0.0108541	0.00970014	1.97704e-05	0.081311	0.000777797	Up	Ns
B	skin	Metabolism	Carbohydrate metabolism	Starch and sucrose metabolism	-0.79254	-0.902714	0.00786286	0.00453944	0.00848685	0.00437474	3.02131e-11	0.309669	Down	Down
B	skin	Metabolism	Glycan biosynthesis and metabolism	N-Glycan biosynthesis	0.123667	-0.119271	0.000575533	0.000627043	0.000681086	0.114684	0.540069	0.241854	Ns	Ns
B	skin	Metabolism	Glycan biosynthesis and metabolism	Other glycan degradation	-1.86026	-2.44764	0.00607623	0.00167355	0.00912962	0.0900594	1.11517e-05	0.20937	Ns	Down
B	skin	Metabolism	Carbohydrate metabolism	Amino sugar and nucleotide sugar metabolism	-0.539788	-0.67129	0.00917282	0.00630973	0.0100482	0.0322951	7.85067e-08	0.368627	Down	Down
B	skin	Metabolism	Biosynthesis of other secondary metabolites	Streptomycin biosynthesis	0.470452	0.102121	0.00940428	0.01303	0.0121396	0.003499	0.109269	0.00218244	Up	Ns
B	skin	Metabolism	Glycan biosynthesis and metabolism	Glycosaminoglycan degradation	-1.86979	-2.64567	0.00127202	0.000348043	0.00217801	0.316063	0.00152638	0.36045	Ns	Down
B	skin	Metabolism	Glycan biosynthesis and metabolism	Lipopolysaccharide biosynthesis	3.03463	1.1158	0.00135311	0.0110879	0.00511634	1.07442e-07	3.31258e-06	0.000830204	Up	Up
B	skin	Metabolism	Glycan biosynthesis and metabolism	Peptidoglycan biosynthesis	-0.104567	-0.0470773	0.0159852	0.0148676	0.0153608	0.0287439	0.0187486	0.126198	Down	Down
B	skin	Metabolism	Lipid metabolism	Glycerolipid metabolism	-0.515406	-0.341448	0.00605619	0.00423689	0.00536825	3.47497e-07	0.000172651	0.0130052	Down	Down
B	skin	Metabolism	Carbohydrate metabolism	Inositol phosphate metabolism	-0.656511	-0.680592	0.00440108	0.00279209	0.00447515	0.00783068	0.000214295	0.871843	Down	Down
B	skin	Metabolism	Lipid metabolism	Glycerophospholipid metabolism	-0.400825	-0.170913	0.00750417	0.00568384	0.00639871	0.00459776	0.002799	0.0102124	Down	Down
B	skin	Metabolism	Lipid metabolism	Linoleic acid metabolism	0.243525	0.149995	0.00171339	0.00202845	0.00182815	0.183664	0.52232	0.750822	Ns	Ns
B	skin	Metabolism	Lipid metabolism	Sphingolipid metabolism	-1.16538	-1.73329	0.00126449	0.000563766	0.00187443	0.127218	0.000302486	0.207731	Ns	Down
B	skin	Metabolism	Carbohydrate metabolism	Pyruvate metabolism	-0.248964	0.0365213	0.0151096	0.0127148	0.0123969	0.0353229	0.183106	0.0198659	Down	Ns
B	skin	Metabolism	Xenobiotics biodegradation and metabolism	Dioxin degradation	-1.07147	1.00247	0.00705333	0.0033562	0.00167523	0.13154	2.43246e-05	0.0561306	Ns	Up
B	skin	Metabolism	Xenobiotics biodegradation and metabolism	Xylene degradation	-1.23988	0.965422	0.00401445	0.00169975	0.000870492	0.132279	0.00144687	0.0668809	Ns	Up
B	skin	Metabolism	Xenobiotics biodegradation and metabolism	Toluene degradation	0.368546	0.0600025	0.00456932	0.00589922	0.0056589	0.151266	0.700366	0.270868	Ns	Ns
B	skin	Metabolism	Xenobiotics biodegradation and metabolism	Polycyclic aromatic hydrocarbon degradation	-0.755881	0.54845	0.00127281	0.000753738	0.000515371	0.190392	0.0335175	0.0858838	Ns	Up
B	skin	Metabolism	Xenobiotics biodegradation and metabolism	Chloroalkane and chloroalkene degradation	0.210586	0.505718	0.00496377	0.00574387	0.00404546	0.688068	0.0135657	0.650287	Ns	Up
B	skin	Metabolism	Xenobiotics biodegradation and metabolism	Aminobenzoate degradation	-0.38786	0.290197	0.00433764	0.00331509	0.00271105	0.0829365	0.0332843	0.0153694	Ns	Up
B	skin	Metabolism	Carbohydrate metabolism	Glyoxylate and dicarboxylate metabolism	0.418109	0.32107	0.00780955	0.0104349	0.00835291	5.12977e-12	4.41811e-10	0.0114398	Up	Up
B	skin	Metabolism	Xenobiotics biodegradation and metabolism	Nitrotoluene degradation	0.799085	0.998375	0.00153099	0.00266392	0.00133346	0.0823176	2.78674e-05	0.711175	Ns	Up
B	skin	Metabolism	Carbohydrate metabolism	Propanoate metabolism	-0.0819965	0.205013	0.0119671	0.0113059	0.00980822	0.388925	1.1775e-05	0.0378935	Ns	Up
B	skin	Metabolism	Xenobiotics biodegradation and metabolism	Ethylbenzene degradation	-0.651863	1.54856	0.00252185	0.00160505	0.000548688	0.743791	0.0930101	0.492181	Ns	Ns
B	skin	Metabolism	Xenobiotics biodegradation and metabolism	Styrene degradation	0.543758	0.582155	0.00331287	0.00482939	0.00322586	0.000117867	0.00102925	0.843763	Up	Up
B	skin	Metabolism	Carbohydrate metabolism	Butanoate metabolism	-0.0216484	0.137659	0.0109253	0.0107626	0.00978313	0.851026	0.00749732	0.251824	Ns	Up
B	skin	Metabolism	Carbohydrate metabolism	C5-Branched dibasic acid metabolism	-0.0784129	0.0123745	0.0188403	0.0178436	0.0176912	0.0573329	0.829892	0.151517	Ns	Ns
B	skin	Metabolism	Metabolism of cofactors and vitamins	One carbon pool by folate	0.0222609	-0.249579	0.0127342	0.0129322	0.0153746	0.83488	5.82456e-06	0.0460436	Ns	Down
B	skin	Metabolism	Energy metabolism	Methane metabolism	-0.134587	-0.202114	0.00387174	0.00352688	0.00405727	0.0567112	7.02087e-05	0.266882	Ns	Down
B	skin	Metabolism	Energy metabolism	Carbon fixation in photosynthetic organisms	0.0359219	-0.197391	0.0108956	0.0111703	0.0128081	0.513404	0.000104477	0.00388203	Ns	Down
B	skin	Metabolism	Energy metabolism	Carbon fixation pathways in prokaryotes	0.151089	0.0580343	0.0121478	0.013489	0.0129571	0.0463486	0.141737	0.171116	Up	Ns
B	skin	Metabolism	Metabolism of cofactors and vitamins	Thiamine metabolism	-0.45442	-0.402832	0.0152042	0.0110961	0.0146701	0.00276134	3.34373e-06	0.477834	Down	Down
B	skin	Metabolism	Metabolism of cofactors and vitamins	Riboflavin metabolism	0.307998	-0.0679536	0.00572796	0.00709115	0.00743315	0.038096	0.0123434	0.0167997	Up	Down
B	skin	Metabolism	Metabolism of cofactors and vitamins	Vitamin B6 metabolism	-0.137907	-0.364894	0.0108189	0.00983259	0.0126623	0.260066	1.41456e-05	0.0746316	Ns	Down
B	skin	Metabolism	Metabolism of cofactors and vitamins	Nicotinate and nicotinamide metabolism	-0.210949	-0.155363	0.0116379	0.0100548	0.0111981	1.00561e-05	0.000150924	0.109906	Down	Down
B	skin	Metabolism	Metabolism of cofactors and vitamins	Pantothenate and CoA biosynthesis	-0.047253	0.100274	0.0166067	0.0160716	0.0149925	0.550388	0.00117756	0.132267	Ns	Up
B	skin	Metabolism	Metabolism of cofactors and vitamins	Biotin metabolism	-0.39856	-0.548979	0.0135346	0.0102675	0.0150219	0.0358406	3.01634e-06	0.251391	Down	Down
B	skin	Metabolism	Metabolism of cofactors and vitamins	Lipoic acid metabolism	-0.0715903	-0.0721486	0.0162124	0.0154275	0.0162186	0.235911	0.283609	0.994414	Ns	Ns
B	skin	Metabolism	Metabolism of cofactors and vitamins	Folate biosynthesis	-0.2479	-0.269501	0.0126012	0.0106118	0.0127913	0.000699077	6.49918e-08	0.560856	Down	Down
B	skin	Metabolism	Xenobiotics biodegradation and metabolism	Atrazine degradation	0.888017	-0.473038	0.000543775	0.00100633	0.00139681	0.300205	0.295976	0.10712	Ns	Ns
B	skin	Metabolism	Metabolism of cofactors and vitamins	Retinol metabolism	0.786452	0.83693	0.000717176	0.00123701	0.000692517	0.120906	0.00692061	0.936144	Ns	Up
B	skin	Metabolism	Metabolism of terpenoids and polyketides	Terpenoid backbone biosynthesis	0.0764437	-0.0105965	0.0116184	0.0122506	0.0123409	0.244804	0.811782	0.241129	Ns	Ns
B	skin	Metabolism	Metabolism of terpenoids and polyketides	Limonene and pinene degradation	1.33107	0.766869	0.00232371	0.00584621	0.00343577	0.226805	0.00156312	0.672188	Ns	Up
B	skin	Metabolism	Metabolism of terpenoids and polyketides	Carotenoid biosynthesis	0.893273	0.330817	0.000625797	0.00116235	0.000924165	0.0254679	0.172991	0.187947	Up	Ns
B	skin	Metabolism	Metabolism of terpenoids and polyketides	Zeatin biosynthesis	0.100153	-0.0652457	0.00389108	0.0041708	0.00436376	0.347058	0.470732	0.217356	Ns	Ns
B	skin	Metabolism	Energy metabolism	Nitrogen metabolism	-0.31618	-0.163857	0.00724828	0.00582178	0.00652201	0.000307957	0.00409826	0.00838393	Down	Down
B	skin	Metabolism	Energy metabolism	Sulfur metabolism	0.0248004	0.0115892	0.00800281	0.00814157	0.00807644	0.867679	0.917144	0.942165	Ns	Ns
B	skin	Metabolism	Xenobiotics biodegradation and metabolism	Caprolactam degradation	1.27869	-0.0338126	0.00217841	0.00528525	0.00541059	0.00023379	0.810344	9.63718e-06	Up	Ns
B	skin	Metabolism	Biosynthesis of other secondary metabolites	Flavonoid biosynthesis	3.25685	2.32397	4.34e-05	0.000414859	8.28544e-05	3.25399e-12	3.80358e-13	0.131444	Up	Up
B	skin	Metabolism	Biosynthesis of other secondary metabolites	Isoflavonoid biosynthesis	-1.61851	4.69341	0.000945617	0.000307961	1.19025e-05	0.0512516	2.13113e-12	0.0193171	Ns	Up
B	skin	Metabolism	Biosynthesis of other secondary metabolites	Tropane, piperidine and pyridine alkaloid biosynthesis	0.0375551	0.56133	0.00462395	0.00474589	0.00321618	0.716328	0.00734932	0.0273925	Ns	Up
B	skin	Metabolism	Biosynthesis of other secondary metabolites	Betalain biosynthesis	5.25964	3.07285	1.7275e-05	0.000661801	7.86518e-05	1.15841e-08	6.51783e-09	0.0725493	Up	Up
B	skin	Genetic Information Processing	Translation	Aminoacyl-tRNA biosynthesis	-0.0739396	-0.0746964	0.0144305	0.0137096	0.0144381	0.218606	0.112898	0.990686	Ns	Ns
B	skin	Metabolism	Xenobiotics biodegradation and metabolism	Metabolism of xenobiotics by cytochrome P450	1.43715	1.24049	0.00238382	0.00645504	0.00273196	0.0145085	0.000136697	0.7651	Up	Up
B	skin	Metabolism	Xenobiotics biodegradation and metabolism	Drug metabolism - other enzymes	-0.74936	-0.591631	0.0126548	0.00752793	0.0113442	0.00889544	0.0080965	0.41479	Down	Down
B	skin	Metabolism	Lipid metabolism	Biosynthesis of unsaturated fatty acids	0.0510179	0.150918	0.00644135	0.00667321	0.00601041	0.635294	0.0796128	0.466611	Ns	Ns
B	skin	Metabolism	Metabolism of terpenoids and polyketides	Biosynthesis of ansamycins	0.377366	-0.323212	0.0176334	0.0229052	0.028657	0.0423275	0.033509	0.00147633	Up	Down
B	skin	Metabolism	Metabolism of terpenoids and polyketides	Biosynthesis of siderophore group nonribosomal peptides	-1.92084	-1.34428	0.00331337	0.000875062	0.00222181	0.00180899	1.66382e-05	0.00804783	Down	Down
B	skin	Metabolism	Metabolism of terpenoids and polyketides	Biosynthesis of vancomycin group antibiotics	0.937753	0.899116	0.0104664	0.0200488	0.0107505	0.0062294	4.45897e-06	0.893554	Up	Up
B	skin	Environmental Information Processing	Membrane transport	ABC transporters	-0.0372681	-0.17831	0.00823052	0.00802063	0.0090758	0.442203	0.154469	0.268484	Ns	Ns
B	skin	Environmental Information Processing	Signal transduction	Two-component system	0.0675202	0.285217	0.00535043	0.00560679	0.00460103	0.403263	0.0138155	0.11492	Ns	Up
B	skin	Cellular Processes	Cell motility	Bacterial chemotaxis	1.68706	1.10188	0.00615258	0.0198112	0.00923023	0.000581934	1.03973e-07	0.109998	Up	Up
B	skin	Cellular Processes	Cell motility	Flagellar assembly	1.80131	1.13146	0.00336675	0.0117343	0.00535619	0.000162009	9.61648e-07	0.0793201	Up	Up
B	skin	Environmental Information Processing	Membrane transport	Phosphotransferase system (PTS)	-2.15391	-2.26764	0.00768981	0.00172792	0.0083205	0.0239992	1.98956e-06	0.726422	Down	Down
B	skin	Genetic Information Processing	Translation	Ribosome biogenesis in eukaryotes	0.196079	-0.346939	0.000504575	0.000578032	0.000735175	0.442335	0.000818825	0.0598674	Ns	Down
B	skin	Genetic Information Processing	Translation	Ribosome	0.0711903	-0.126872	0.0119528	0.0125574	0.0137117	0.524274	0.0347647	0.126713	Ns	Down
B	skin	Genetic Information Processing	Translation	mRNA surveillance pathway	6.16265	3.94694	4.325e-08	3.09833e-06	2.009e-07	7.6007e-05	0.000121811	0.194949	Up	Up
B	skin	Genetic Information Processing	Folding, sorting and degradation	RNA degradation	-0.0657897	-0.0961987	0.00563034	0.00537935	0.00575027	0.0637965	0.00107024	0.379313	Ns	Down
B	skin	Genetic Information Processing	Transcription	RNA polymerase	0.0400443	0.368435	0.00801046	0.00823592	0.00637973	0.693502	7.31426e-07	0.0400134	Ns	Up
B	skin	Genetic Information Processing	Replication and repair	DNA replication	0.0169012	-0.0937338	0.00991089	0.0100277	0.0107008	0.778531	0.0179751	0.129809	Ns	Down
B	skin	Genetic Information Processing	Transcription	Spliceosome	-1.42612	-2.62214	5.43e-07	2.02067e-07	1.24405e-06	0.0546115	0.017077	0.104821	Ns	Down
B	skin	Genetic Information Processing	Folding, sorting and degradation	Proteasome	-2.30292	-3.24912	0.000352776	7.14907e-05	0.000679725	0.273298	9.40958e-05	0.234229	Ns	Down
B	skin	Genetic Information Processing	Folding, sorting and degradation	Protein export	-0.0854222	-0.0899519	0.0136778	0.0128915	0.0137209	0.0226739	0.0146943	0.907295	Down	Down
B	skin	Environmental Information Processing	Membrane transport	Bacterial secretion system	0.711479	0.264691	0.00629125	0.0103018	0.00857498	1.60773e-06	0.000444613	4.09955e-05	Up	Up
B	skin	Genetic Information Processing	Replication and repair	Base excision repair	0.0679646	-0.134805	0.0083616	0.00876494	0.00962342	0.29693	0.000255429	0.0172561	Ns	Down
B	skin	Genetic Information Processing	Replication and repair	Nucleotide excision repair	-0.00454348	-0.193093	0.00623178	0.00621218	0.00710184	0.966745	0.0103283	0.146766	Ns	Down
B	skin	Genetic Information Processing	Replication and repair	Mismatch repair	0.114418	-0.0184673	0.0121523	0.0131553	0.0133248	0.0181735	0.575785	0.00794971	Up	Ns
B	skin	Genetic Information Processing	Replication and repair	Homologous recombination	0.106373	-0.169744	0.0106882	0.0115061	0.0129427	0.369909	0.000375279	0.0532333	Ns	Down
B	skin	Genetic Information Processing	Replication and repair	Non-homologous end-joining	0.80427	-0.25509	0.000476591	0.000832253	0.000993219	0.00456833	0.512648	0.0468955	Up	Ns
B	skin	Cellular Processes	Cell growth and death	Cell cycle - Caulobacter	0.087717	0.144455	0.0128928	0.0137011	0.0123956	0.00014645	0.000100798	0.0903493	Up	Up
B	skin	Cellular Processes	Cell growth and death	Meiosis - yeast	2.65753	1.45769	3.7325e-05	0.000235503	8.57414e-05	1.02004e-07	2.04742e-05	0.0544861	Up	Up
B	skin	Genetic Information Processing	Folding, sorting and degradation	Sulfur relay system	-0.130707	0.0447412	0.0146209	0.0133545	0.0129467	0.00973175	0.252919	0.0009152	Down	Ns
B	skin	Genetic Information Processing	Folding, sorting and degradation	Protein processing in endoplasmic reticulum	1.88389	0.570815	0.000120586	0.000445044	0.00029962	0.0051732	7.91894e-07	0.0212425	Up	Up
B	skin	Cellular Processes	Transport and catabolism	Lysosome	-1.65169	-2.36498	0.000149989	4.77365e-05	0.000245913	0.436825	0.0603497	0.540525	Ns	Ns
B	skin	Cellular Processes	Transport and catabolism	Endocytosis	-5.44424	-2.50882	6.705e-06	1.54e-07	8.765e-07	0.364619	0.088015	0.413156	Ns	Ns
B	skin	Cellular Processes	Transport and catabolism	Peroxisome	-0.0654017	0.136693	0.0041042	0.00392229	0.00356773	0.240827	0.0155313	0.00980336	Ns	Up
B	skin	Cellular Processes	Cell growth and death	Apoptosis	2.04415	1.06697	0.000172266	0.000710477	0.000339126	1.08357e-05	1.85759e-06	0.0208502	Up	Up
B	skin	Organismal Systems	Endocrine system	Renin-angiotensin system	2.98425	2.61953	1.76e-05	0.000139271	2.26623e-05	0.000708787	4.35609e-05	0.81807	Up	Up
B	skin	Organismal Systems	Immune system	NOD-like receptor signaling pathway	-1.73913	1.47136	0.0011656	0.000349157	0.000125921	0.107023	0.00300793	0.0625147	Ns	Up
B	skin	Organismal Systems	Environmental adaptation	Plant-pathogen interaction	0.802393	0.160319	0.00112308	0.00195865	0.00175265	0.00115829	0.217853	0.0021335	Up	Ns
B	skin	Organismal Systems	Endocrine system	Insulin signaling pathway	0.124402	0.147759	0.000591767	0.000645059	0.000582264	0.000306257	0.303744	0.8746	Up	Ns
B	skin	Organismal Systems	Digestive system	Salivary secretion	2.18137	2.02076	5.35e-08	2.42667e-07	5.98e-08	0.458135	0.46935	0.92865	Ns	Ns
B	skin	Organismal Systems	Digestive system	Protein digestion and absorption	1.37407	-0.0576522	5.6975e-05	0.00014768	0.000153701	5.21759e-05	0.883032	0.0274969	Up	Ns
B	skin	Human Diseases	Infectious disease: bacterial	Bacterial invasion of epithelial cells	0.630084	0.570583	4.2335e-05	6.552e-05	4.41176e-05	0.585555	0.304497	0.968548	Ns	Ns
B	skin	Human Diseases	Infectious disease: bacterial	Vibrio cholerae infection	3.79543	2.26269	2.3675e-06	3.28721e-05	6.85e-06	0.0865634	0.138497	0.0271576	Ns	Ns
B	skin	Human Diseases	Infectious disease: bacterial	Epithelial cell signaling in Helicobacter pylori infection	0.213803	0.567227	0.000674489	0.000782233	0.000527939	0.30365	0.00899508	0.256337	Ns	Up
B	skin	Human Diseases	Infectious disease: parasitic	African trypanosomiasis	0.733306	0.615143	0.000140182	0.000233045	0.000152147	0.045602	0.0932678	0.826674	Up	Ns
B	skin	Human Diseases	Infectious disease: parasitic	Malaria	-2.06451	-2.73256	3.7925e-06	9.06667e-07	6.026e-06	0.114805	0.127029	0.51291	Ns	Ns
B	skin	Human Diseases	Infectious disease: parasitic	Amoebiasis	0.0140545	1.84682	0.000216102	0.000218217	6.06654e-05	0.95796	7.559e-11	0.0176887	Ns	Up
B	skin	Human Diseases	Infectious disease: bacterial	Staphylococcus aureus infection	-2.84603	-1.09193	0.00207709	0.000288879	0.000615774	0.0016634	0.161933	0.000293711	Down	Ns
B	skin	Human Diseases	Cancer: overview	Pathways in cancer	-0.0569969	0.124428	4.91412e-05	4.72377e-05	4.33343e-05	0.975222	0.922971	0.919808	Ns	Ns
B	skin	Human Diseases	Immune disease	Systemic lupus erythematosus	2.37642	-1.10355	6.5075e-07	3.379e-06	7.2609e-06	0.00078784	0.179655	0.0273719	Up	Ns
